# Supplementary material for: Expectation-Maximization Binary Clustering for Behavioural Annotation
Source: PLoS One. 2016 Mar 22;11(3):e0151984. doi: 10.1371/journal.pone.0151984 (PMC4803255; doi:10.1371/journal.pone.0151984)
Supplement: S1 Data — (ZIP) [file pone.0151984.s003.zip]

Archive with 6 entries (6 files):
- README.txt
- bat_dta.csv
- cel_dta.csv
- osp_dta.csv
- shw_dta.csv
- syn_dta.csv
