# Supplementary material for: Expectation-Maximization Binary Clustering for Behavioural Annotation
Source: PLoS One. 2016 Mar 22;11(3):e0151984. doi: 10.1371/journal.pone.0151984 (PMC4803255; doi:10.1371/journal.pone.0151984)
Supplement: S1 Data — (ZIP) [file pone.0151984.s003.zip › README.txt]

Data set					Data file
-----------------------------------------------------------
Cory's shearwater (Calonectris diomedea)	shw_dta.csv
Osprey (Pandion haliateus) 			osp_dta.csv
Straw-coloured fruit bat (Eidolon helvum)	bat_dta.csv
Nematode (Caenorhabditis elegans)		cel_dta.csv
Synthetic trajectory				syn_dta.csv
