# Supplementary material for: Expectation-Maximization Binary Clustering for Behavioural Annotation
Source: PLoS One. 2016 Mar 22;11(3):e0151984. doi: 10.1371/journal.pone.0151984 (PMC4803255; doi:10.1371/journal.pone.0151984)
Supplement: S1 Data — (ZIP) [file pone.0151984.s003.zip › bat_dta.csv]

id	tStamp	lon	lat	explbl	explbl2
718	2011-02-03 17:59:23	-0.1991556	5.6231385	3	commute
724	2011-02-03 18:05:00	-0.2111885	5.6413342	3	commute
730	2011-02-03 18:10:00	-0.2261752	5.6567984	3	commute
736	2011-02-03 18:15:01	-0.2384989	5.6728935	3	commute
742	2011-02-03 18:19:59	-0.2442364	5.6922203	3	commute
748	2011-02-03 18:25:01	-0.2579482	5.7179428	3	commute
754	2011-02-03 18:29:59	-0.2639389	5.7397265	3	commute
760	2011-02-03 18:35:00	-0.2659188	5.7556886	3	commute
766	2011-02-03 18:40:00	-0.2664197	5.776907	3	commute
772	2011-02-03 18:45:01	-0.2670087	5.8048951	3	commute
778	2011-02-03 18:50:00	-0.2678684	5.8268646	3	commute
784	2011-02-03 18:55:01	-0.2690612	5.8498646	3	commute
790	2011-02-03 19:00:01	-0.270493	5.87421	3	commute
796	2011-02-03 19:05:00	-0.2766269	5.8965665	3	commute
802	2011-02-03 19:10:00	-0.2836258	5.9183595	3	commute
808	2011-02-03 19:15:00	-0.2873906	5.9454882	3	commute
814	2011-02-03 19:19:59	-0.291938	5.9696765	3	commute
820	2011-02-03 19:25:01	-0.2983186	5.991117	3	commute
826	2011-02-03 19:30:00	-0.3000283	6.0129006	3	commute
832	2011-02-03 19:35:00	-0.3050259	6.0369589	3	commute
838	2011-02-03 19:40:00	-0.3072907	6.061921	3	commute
844	2011-02-03 19:45:01	-0.3097283	6.0873401	3	commute
850	2011-02-03 19:50:00	-0.3166053	6.1101298	3	commute
856	2011-02-03 19:55:01	-0.3158312	6.1364948	3	commute
862	2011-02-03 19:59:59	-0.3152533	6.1432841	2	forage
868	2011-02-03 20:05:01	-0.3149054	6.1431591	2	forage
874	2011-02-03 20:10:00	-0.3148208	6.1431439	2	forage
880	2011-02-03 20:15:00	-0.3149939	6.1430489	2	forage
886	2011-02-03 20:20:00	-0.3155331	6.1437737	2	forage
912	2011-02-03 20:45:00	-0.3151955	6.1431511	2	forage
928	2011-02-03 21:00:01	-0.3156204	6.1431688	2	forage
949	2011-02-03 21:19:59	-0.3150149	6.1433233	2	forage
953	2011-02-03 21:25:01	-0.315117	6.1429868	2	forage
959	2011-02-03 21:30:00	-0.3152213	6.1426377	2	forage
985	2011-02-03 21:54:59	-0.3151672	6.1430861	2	forage
990	2011-02-03 22:00:01	-0.3151697	6.143165	2	forage
1021	2011-02-03 22:29:59	-0.315139	6.1431114	2	forage
1037	2011-02-03 22:45:00	-0.3151317	6.1432442	2	forage
1048	2011-02-03 22:55:01	-0.3281436	6.1354428	2	forage
1054	2011-02-03 23:00:01	-0.3278138	6.1355591	2	forage
1085	2011-02-03 23:29:59	-0.3281605	6.1353997	2	forage
1116	2011-02-04 00:00:00	-0.3281518	6.1353301	2	forage
1147	2011-02-04 00:30:01	-0.3281883	6.1353447	2	forage
1162	2011-02-04 00:44:59	-0.3223306	6.1208174	3	commute
1168	2011-02-04 00:50:02	-0.3164032	6.0923315	3	commute
1174	2011-02-04 00:55:00	-0.3093348	6.0608264	3	commute
1180	2011-02-04 00:59:59	-0.3021932	6.0285784	3	commute
1186	2011-02-04 01:05:00	-0.2960765	5.9950163	3	commute
1192	2011-02-04 01:10:01	-0.2908307	5.9634563	3	commute
1198	2011-02-04 01:15:00	-0.2837782	5.9321356	3	commute
1204	2011-02-04 01:19:59	-0.2777805	5.9004109	3	commute
1210	2011-02-04 01:25:00	-0.274389	5.867288	3	commute
1216	2011-02-04 01:30:01	-0.2724568	5.8325066	3	commute
1222	2011-02-04 01:35:00	-0.2675014	5.8016568	3	commute
1228	2011-02-04 01:40:00	-0.2602797	5.7700559	3	commute
1234	2011-02-04 01:45:00	-0.2539918	5.7363415	3	commute
1240	2011-02-04 01:49:59	-0.2551686	5.7021503	3	commute
1246	2011-02-04 01:55:00	-0.244742	5.6736705	3	commute
1252	2011-02-04 02:00:00	-0.2283575	5.6466917	3	commute
1258	2011-02-04 02:05:00	-0.2182334	5.6285031	2	forage
1284	2011-02-04 02:30:00	-0.2182296	5.628371	2	forage
1295	2011-02-04 02:40:00	-0.218273	5.6284741	2	forage
1316	2011-02-04 03:00:00	-0.2181595	5.6283492	2	forage
1347	2011-02-04 03:30:00	-0.2182492	5.6285237	2	forage
1378	2011-02-04 04:00:00	-0.2182042	5.6283048	2	forage
1408	2011-02-04 04:30:00	-0.2182189	5.6285575	2	forage
1439	2011-02-04 05:00:01	-0.1987333	5.6043849	3	commute
1445	2011-02-04 05:04:59	-0.1759891	5.5822655	3	commute
1451	2011-02-04 05:10:01	-0.1792422	5.5850498	1	roost
1457	2011-02-04 05:15:00	-0.1792042	5.5851222	1	roost
1503	2011-02-04 06:00:00	-0.1791759	5.5850226	1	roost
2230	2011-02-04 18:09:59	-0.1791634	5.5849559	1	roost
2235	2011-02-04 18:14:59	-0.1826897	5.5869561	3	commute
2241	2011-02-04 18:20:01	-0.1970248	5.6148723	3	commute
2247	2011-02-04 18:25:00	-0.2111269	5.6450524	3	commute
2253	2011-02-04 18:30:00	-0.2264132	5.6735621	3	commute
2259	2011-02-04 18:35:00	-0.2389077	5.7023117	3	commute
2265	2011-02-04 18:40:01	-0.252227	5.7317156	3	commute
2271	2011-02-04 18:44:59	-0.2569999	5.7678448	3	commute
2277	2011-02-04 18:50:00	-0.2619501	5.8088126	3	commute
2283	2011-02-04 18:55:01	-0.2702104	5.8464687	3	commute
2289	2011-02-04 18:59:59	-0.2760369	5.8868825	3	commute
2295	2011-02-04 19:05:00	-0.2808704	5.9301872	3	commute
2301	2011-02-04 19:10:00	-0.2856748	5.9717418	3	commute
2307	2011-02-04 19:15:00	-0.2907697	6.0144778	3	commute
2313	2011-02-04 19:20:01	-0.2973167	6.0571259	3	commute
2319	2011-02-04 19:25:00	-0.3049061	6.1026307	3	commute
2325	2011-02-04 19:30:00	-0.3151623	6.1416696	3	commute
2331	2011-02-04 19:35:00	-0.3151891	6.143204	2	forage
2357	2011-02-04 20:00:00	-0.31516	6.1432609	2	forage
2388	2011-02-04 20:30:00	-0.3150008	6.1431134	2	forage
2399	2011-02-04 20:40:00	-0.3152295	6.1432754	2	forage
2420	2011-02-04 20:59:59	-0.3152507	6.1431021	2	forage
2441	2011-02-04 21:20:00	-0.3152211	6.1430767	2	forage
2452	2011-02-04 21:30:00	-0.3150417	6.1431779	2	forage
2463	2011-02-04 21:40:01	-0.3151308	6.1432146	2	forage
2479	2011-02-04 21:54:59	-0.3151508	6.1431981	2	forage
2485	2011-02-04 22:00:01	-0.3150705	6.1432308	2	forage
2501	2011-02-04 22:14:59	-0.325624	6.1353049	2	forage
2507	2011-02-04 22:20:01	-0.3281411	6.1351978	2	forage
2548	2011-02-04 23:00:00	-0.3282047	6.135408	2	forage
2579	2011-02-04 23:30:00	-0.3281983	6.1354072	2	forage
2605	2011-02-04 23:54:59	-0.3265194	6.1336551	2	forage
2611	2011-02-05 00:00:00	-0.3262375	6.133652	2	forage
2617	2011-02-05 00:05:01	-0.3281709	6.1353872	2	forage
2623	2011-02-05 00:09:59	-0.3281196	6.1352859	2	forage
2644	2011-02-05 00:30:01	-0.3281416	6.1354211	2	forage
2675	2011-02-05 01:00:00	-0.3282318	6.1353805	2	forage
2696	2011-02-05 01:19:59	-0.3181406	6.1056036	3	commute
2702	2011-02-05 01:25:02	-0.3111704	6.0742095	3	commute
2708	2011-02-05 01:30:00	-0.302822	6.0421972	3	commute
2714	2011-02-05 01:34:59	-0.2946692	6.0094979	3	commute
2720	2011-02-05 01:40:00	-0.2872948	5.9763365	3	commute
2726	2011-02-05 01:45:00	-0.2822626	5.9429448	3	commute
2732	2011-02-05 01:50:00	-0.2763675	5.9097371	3	commute
2738	2011-02-05 01:55:00	-0.2722616	5.8772136	3	commute
2744	2011-02-05 02:00:01	-0.2690219	5.8410914	3	commute
2750	2011-02-05 02:04:59	-0.2665703	5.8103479	3	commute
2756	2011-02-05 02:10:01	-0.2609984	5.7757504	3	commute
2762	2011-02-05 02:15:00	-0.254518	5.7372486	3	commute
2768	2011-02-05 02:20:00	-0.251051	5.6995599	3	commute
2774	2011-02-05 02:25:02	-0.2298575	5.6604793	3	commute
2780	2011-02-05 02:30:00	-0.2183801	5.6284001	2	forage
2811	2011-02-05 02:59:59	-0.2182861	5.6284522	2	forage
2842	2011-02-05 03:30:00	-0.218112	5.6284699	2	forage
2873	2011-02-05 04:00:00	-0.2182212	5.6285142	2	forage
2904	2011-02-05 04:30:00	-0.2182498	5.6284409	2	forage
2935	2011-02-05 05:00:00	-0.2182296	5.6283762	2	forage
2946	2011-02-05 05:10:00	-0.1972089	5.6025158	3	commute
2952	2011-02-05 05:15:01	-0.1792572	5.5848255	1	roost
2958	2011-02-05 05:20:00	-0.179285	5.5849592	1	roost
2969	2011-02-05 05:29:59	-0.1791112	5.5851058	1	roost
3000	2011-02-05 06:00:00	-0.1790202	5.5852397	1	roost
3716	2011-02-05 17:59:59	-0.1792006	5.585074	1	roost
3727	2011-02-05 18:10:00	-0.1845442	5.6018874	3	commute
3733	2011-02-05 18:15:00	-0.1961584	5.6297742	3	commute
3739	2011-02-05 18:19:59	-0.2157325	5.6607652	3	commute
3745	2011-02-05 18:25:01	-0.2335389	5.6890798	3	commute
3751	2011-02-05 18:29:59	-0.2489547	5.7158983	3	commute
3757	2011-02-05 18:35:01	-0.266786	5.7468333	3	commute
3763	2011-02-05 18:40:00	-0.2755926	5.7798278	3	commute
3769	2011-02-05 18:44:59	-0.2820112	5.8140241	3	commute
3775	2011-02-05 18:50:00	-0.2899638	5.85038	3	commute
3781	2011-02-05 18:55:00	-0.2893309	5.8869078	3	commute
3787	2011-02-05 19:00:00	-0.2901439	5.9194602	3	commute
3793	2011-02-05 19:05:01	-0.2936977	5.9522249	3	commute
3799	2011-02-05 19:09:59	-0.2967003	5.9859548	3	commute
3805	2011-02-05 19:15:00	-0.3018345	6.019014	3	commute
3811	2011-02-05 19:20:00	-0.3074736	6.0502717	3	commute
3817	2011-02-05 19:25:01	-0.3111328	6.0855477	3	commute
3823	2011-02-05 19:30:00	-0.315926	6.1193879	3	commute
3829	2011-02-05 19:34:59	-0.315191	6.143087	2	forage
3835	2011-02-05 19:40:01	-0.3154407	6.143258	2	forage
3856	2011-02-05 20:00:00	-0.3149773	6.1433123	2	forage
3887	2011-02-05 20:30:00	-0.3260441	6.1357926	2	forage
3893	2011-02-05 20:34:59	-0.3282916	6.1355822	2	forage
3899	2011-02-05 20:40:00	-0.3282474	6.1353713	2	forage
3904	2011-02-05 20:45:01	-0.3278253	6.1351791	2	forage
3920	2011-02-05 21:00:00	-0.3281702	6.1352553	2	forage
3951	2011-02-05 21:29:59	-0.3281501	6.1353443	2	forage
3977	2011-02-05 21:55:00	-0.3281847	6.1354139	2	forage
3983	2011-02-05 22:00:00	-0.3281915	6.1353067	2	forage
4014	2011-02-05 22:30:00	-0.3281091	6.1354505	2	forage
4044	2011-02-05 23:00:00	-0.3281165	6.1353204	2	forage
4075	2011-02-05 23:30:01	-0.3281851	6.1353307	2	forage
4106	2011-02-06 00:00:00	-0.3328599	6.1350805	2	forage
4112	2011-02-06 00:05:01	-0.333403	6.1355681	2	forage
4138	2011-02-06 00:29:59	-0.3334329	6.1357815	2	forage
4154	2011-02-06 00:45:00	-0.3310293	6.1337156	2	forage
4160	2011-02-06 00:50:01	-0.3283113	6.1355646	2	forage
4171	2011-02-06 01:00:00	-0.3283348	6.135548	2	forage
4187	2011-02-06 01:14:59	-0.3286207	6.1367182	2	forage
4203	2011-02-06 01:30:01	-0.3282916	6.1354096	2	forage
4224	2011-02-06 01:50:00	-0.3246225	6.1276357	3	commute
4230	2011-02-06 01:54:59	-0.3178901	6.102276	3	commute
4236	2011-02-06 02:00:01	-0.3116955	6.070059	3	commute
4242	2011-02-06 02:05:01	-0.3037015	6.0382561	3	commute
4248	2011-02-06 02:10:00	-0.2941883	6.0058268	3	commute
4254	2011-02-06 02:14:59	-0.2868296	5.974178	3	commute
4260	2011-02-06 02:20:01	-0.2842242	5.944839	3	commute
4266	2011-02-06 02:25:00	-0.2808389	5.9156597	3	commute
4272	2011-02-06 02:30:00	-0.2763387	5.8875232	3	commute
4278	2011-02-06 02:35:00	-0.2732102	5.8588105	3	commute
4284	2011-02-06 02:40:00	-0.2701897	5.8288634	3	commute
4290	2011-02-06 02:45:01	-0.269524	5.8022008	3	commute
4296	2011-02-06 02:50:00	-0.2638239	5.7753998	3	commute
4302	2011-02-06 02:55:00	-0.2560176	5.7461972	3	commute
4308	2011-02-06 03:00:00	-0.257012	5.7143887	3	commute
4314	2011-02-06 03:04:59	-0.2449638	5.6845478	3	commute
4320	2011-02-06 03:10:00	-0.2311511	5.6564695	3	commute
4326	2011-02-06 03:15:00	-0.2182576	5.6286636	3	commute
4332	2011-02-06 03:20:01	-0.2183028	5.6284481	2	forage
4343	2011-02-06 03:30:00	-0.2182028	5.6284407	2	forage
4374	2011-02-06 03:59:59	-0.2183876	5.6283842	2	forage
4405	2011-02-06 04:30:00	-0.2181211	5.6284101	2	forage
4411	2011-02-06 04:35:01	-0.2119436	5.6195927	3	commute
4417	2011-02-06 04:40:00	-0.1875643	5.5943037	3	commute
4423	2011-02-06 04:45:00	-0.1791864	5.585034	1	roost
4439	2011-02-06 04:59:59	-0.1793073	5.5849792	1	roost
4470	2011-02-06 05:30:01	-0.1791233	5.5850657	1	roost
4501	2011-02-06 06:00:00	-0.1792115	5.5850462	1	roost
5221	2011-02-06 17:59:57	-0.1833867	5.5886409	1	roost
5236	2011-02-06 18:15:00	-0.2001912	5.6150954	3	commute
5242	2011-02-06 18:20:00	-0.2155277	5.6471059	3	commute
5248	2011-02-06 18:25:01	-0.2315404	5.6781055	3	commute
5254	2011-02-06 18:30:00	-0.2471408	5.7096253	3	commute
5260	2011-02-06 18:34:59	-0.260892	5.7472999	3	commute
5266	2011-02-06 18:40:01	-0.2677066	5.7896685	3	commute
5272	2011-02-06 18:44:59	-0.2755424	5.8324771	3	commute
5278	2011-02-06 18:50:00	-0.2845463	5.8792278	3	commute
5284	2011-02-06 18:55:01	-0.2937778	5.9267673	3	commute
5290	2011-02-06 19:00:00	-0.3021368	5.97415	3	commute
5296	2011-02-06 19:04:59	-0.3103978	6.020802	3	commute
5302	2011-02-06 19:10:00	-0.3193195	6.0696919	3	commute
5308	2011-02-06 19:15:01	-0.3258636	6.1181431	3	commute
5314	2011-02-06 19:19:59	-0.3151213	6.1430452	2	forage
5320	2011-02-06 19:25:01	-0.3151683	6.1430531	2	forage
5326	2011-02-06 19:30:00	-0.3151667	6.1431726	2	forage
5332	2011-02-06 19:35:00	-0.3150876	6.1431963	2	forage
5358	2011-02-06 20:00:01	-0.3151924	6.1431312	2	forage
5388	2011-02-06 20:29:59	-0.3277961	6.1358588	2	forage
5392	2011-02-06 20:35:01	-0.3286564	6.1366907	2	forage
5398	2011-02-06 20:40:00	-0.3286456	6.1366814	2	forage
5414	2011-02-06 20:54:59	-0.326595	6.1335868	2	forage
5419	2011-02-06 21:00:00	-0.3282885	6.1354128	2	forage
5450	2011-02-06 21:30:01	-0.3282573	6.1354129	2	forage
5480	2011-02-06 21:59:59	-0.3295345	6.1347905	2	forage
5486	2011-02-06 22:05:01	-0.3296425	6.1348135	2	forage
5497	2011-02-06 22:15:00	-0.3287521	6.1366446	2	forage
5503	2011-02-06 22:19:59	-0.3286176	6.1367114	2	forage
5514	2011-02-06 22:30:00	-0.3284995	6.1368181	2	forage
5525	2011-02-06 22:40:00	-0.328493	6.1367766	2	forage
5541	2011-02-06 22:55:01	-0.3282118	6.1353929	2	forage
5547	2011-02-06 23:00:00	-0.328048	6.13548	2	forage
5578	2011-02-06 23:30:00	-0.328244	6.1353411	2	forage
5609	2011-02-07 00:00:00	-0.3281644	6.1354922	2	forage
5640	2011-02-07 00:30:00	-0.3280363	6.1355731	2	forage
5671	2011-02-07 00:59:59	-0.3280472	6.1354465	2	forage
5702	2011-02-07 01:30:01	-0.3284474	6.1351628	2	forage
5713	2011-02-07 01:40:00	-0.3193389	6.1016003	3	commute
5719	2011-02-07 01:45:01	-0.3120232	6.0698041	3	commute
5725	2011-02-07 01:50:00	-0.3037052	6.0378891	3	commute
5731	2011-02-07 01:55:00	-0.2941796	6.0059481	3	commute
5737	2011-02-07 01:59:59	-0.2876014	5.9741247	3	commute
5743	2011-02-07 02:05:01	-0.2849633	5.9482399	3	commute
5749	2011-02-07 02:09:59	-0.2821478	5.9206263	3	commute
5755	2011-02-07 02:15:01	-0.2781934	5.8925934	3	commute
5761	2011-02-07 02:20:00	-0.2748272	5.864414	3	commute
5767	2011-02-07 02:24:59	-0.272377	5.8369825	3	commute
5773	2011-02-07 02:30:01	-0.270242	5.8078675	3	commute
5779	2011-02-07 02:35:00	-0.2626581	5.7814696	3	commute
5785	2011-02-07 02:39:59	-0.2546202	5.7571062	3	commute
5791	2011-02-07 02:45:01	-0.2521865	5.7304153	3	commute
5797	2011-02-07 02:49:59	-0.2560034	5.7047146	3	commute
5803	2011-02-07 02:55:01	-0.2416021	5.6784224	3	commute
5809	2011-02-07 03:00:00	-0.2290877	5.6489421	3	commute
5815	2011-02-07 03:05:00	-0.2181345	5.6282881	2	forage
5841	2011-02-07 03:30:00	-0.2183201	5.6284451	2	forage
5872	2011-02-07 03:59:59	-0.2182625	5.6284346	2	forage
5903	2011-02-07 04:30:00	-0.2181905	5.628289	2	forage
5933	2011-02-07 05:00:00	-0.2183516	5.6283762	2	forage
5964	2011-02-07 05:30:00	-0.2092055	5.6151076	3	commute
5970	2011-02-07 05:35:01	-0.1881116	5.5920267	3	commute
5976	2011-02-07 05:39:59	-0.1791301	5.5850835	1	roost
5997	2011-02-07 06:00:01	-0.1791522	5.5850215	1	roost
6717	2011-02-07 17:59:57	-0.1835941	5.5886394	1	roost
6728	2011-02-07 18:10:01	-0.1976216	5.6022134	3	commute
6734	2011-02-07 18:15:00	-0.2124252	5.6325069	3	commute
6740	2011-02-07 18:19:59	-0.2301251	5.6622299	3	commute
6746	2011-02-07 18:25:00	-0.2470508	5.6921424	3	commute
6752	2011-02-07 18:30:01	-0.2636731	5.7250514	3	commute
6758	2011-02-07 18:35:00	-0.275839	5.7620402	3	commute
6764	2011-02-07 18:39:59	-0.2807406	5.808574	3	commute
6770	2011-02-07 18:45:01	-0.2881017	5.85409	3	commute
6776	2011-02-07 18:49:59	-0.2957165	5.9016818	3	commute
6782	2011-02-07 18:55:00	-0.3021604	5.9482854	3	commute
6788	2011-02-07 19:00:01	-0.3077413	5.9932529	3	commute
6794	2011-02-07 19:04:59	-0.3136486	6.0382837	3	commute
6800	2011-02-07 19:10:01	-0.3203986	6.0842874	3	commute
6806	2011-02-07 19:14:59	-0.3208627	6.1293967	3	commute
6812	2011-02-07 19:20:00	-0.3150778	6.1432543	2	forage
6818	2011-02-07 19:25:02	-0.3197116	6.1389977	2	forage
6824	2011-02-07 19:30:00	-0.3200287	6.1399026	2	forage
6830	2011-02-07 19:35:01	-0.3285628	6.1370603	2	forage
6841	2011-02-07 19:44:59	-0.3286483	6.1366754	2	forage
6847	2011-02-07 19:50:01	-0.3277168	6.13592	2	forage
6858	2011-02-07 20:00:00	-0.3280867	6.135419	2	forage
6889	2011-02-07 20:30:00	-0.3283531	6.135235	2	forage
6895	2011-02-07 20:35:00	-0.3468471	6.1338462	3	commute
6901	2011-02-07 20:40:00	-0.3753701	6.1364676	3	commute
6907	2011-02-07 20:45:00	-0.4043649	6.1427128	3	commute
6913	2011-02-07 20:49:59	-0.4330028	6.1499302	3	commute
6919	2011-02-07 20:55:01	-0.462171	6.1567594	3	commute
6925	2011-02-07 21:00:00	-0.4905632	6.164699	3	commute
6931	2011-02-07 21:04:59	-0.5039404	6.1612366	2	forage
6937	2011-02-07 21:10:00	-0.5048739	6.1606041	2	forage
6958	2011-02-07 21:30:00	-0.5036647	6.1612052	2	forage
6973	2011-02-07 21:45:01	-0.5027024	6.1621094	2	forage
6979	2011-02-07 21:49:59	-0.5016354	6.1632327	2	forage
6985	2011-02-07 21:55:00	-0.5017029	6.162985	2	forage
6991	2011-02-07 22:00:01	-0.5011781	6.1632823	2	forage
7002	2011-02-07 22:10:00	-0.5026586	6.1621059	2	forage
7008	2011-02-07 22:15:00	-0.5022247	6.1570426	2	forage
7019	2011-02-07 22:25:00	-0.5021342	6.1570991	2	forage
7025	2011-02-07 22:30:00	-0.5018119	6.1571884	2	forage
7036	2011-02-07 22:39:59	-0.5028867	6.1619452	2	forage
7047	2011-02-07 22:50:01	-0.5015178	6.1615866	2	forage
7058	2011-02-07 22:59:59	-0.5016165	6.1613998	2	forage
7089	2011-02-07 23:30:01	-0.5014665	6.1614938	2	forage
7105	2011-02-07 23:45:00	-0.5028303	6.1624687	2	forage
7121	2011-02-07 23:59:59	-0.5028002	6.1624921	2	forage
7132	2011-02-08 00:10:00	-0.5010812	6.1616451	2	forage
7153	2011-02-08 00:30:01	-0.501498	6.1612636	2	forage
7183	2011-02-08 00:59:59	-0.5027483	6.1625131	2	forage
7189	2011-02-08 01:05:02	-0.502909	6.162458	2	forage
7195	2011-02-08 01:09:59	-0.5025263	6.1617782	2	forage
7201	2011-02-08 01:15:00	-0.5017371	6.1611232	2	forage
7207	2011-02-08 01:20:00	-0.5018255	6.1613282	2	forage
7218	2011-02-08 01:30:01	-0.501539	6.1614064	2	forage
7239	2011-02-08 01:50:00	-0.5025613	6.1624665	2	forage
7250	2011-02-08 02:00:00	-0.5028335	6.1624574	2	forage
7256	2011-02-08 02:05:00	-0.5014631	6.1614875	2	forage
7262	2011-02-08 02:09:59	-0.4973341	6.1578175	2	forage
7268	2011-02-08 02:15:01	-0.4873106	6.1503549	3	commute
7274	2011-02-08 02:19:59	-0.4714956	6.1320446	3	commute
7280	2011-02-08 02:25:01	-0.4549022	6.1110357	3	commute
7286	2011-02-08 02:29:59	-0.4382112	6.0886631	3	commute
7292	2011-02-08 02:35:00	-0.4195614	6.0659859	3	commute
7298	2011-02-08 02:40:01	-0.4030265	6.0413568	3	commute
7304	2011-02-08 02:45:01	-0.3856354	6.0179932	3	commute
7310	2011-02-08 02:50:00	-0.3692774	5.9932249	3	commute
7316	2011-02-08 02:54:59	-0.3510352	5.9692072	3	commute
7322	2011-02-08 03:00:00	-0.336359	5.9448714	3	commute
7328	2011-02-08 03:05:01	-0.3244735	5.9200294	3	commute
7334	2011-02-08 03:10:01	-0.309613	5.8933078	3	commute
7340	2011-02-08 03:15:00	-0.298376	5.8723826	3	commute
7346	2011-02-08 03:19:59	-0.2875347	5.8488466	3	commute
7352	2011-02-08 03:25:00	-0.2801631	5.8239906	3	commute
7358	2011-02-08 03:30:01	-0.273822	5.7972429	3	commute
7364	2011-02-08 03:34:59	-0.2668563	5.7715067	3	commute
7370	2011-02-08 03:40:01	-0.2600995	5.745392	3	commute
7376	2011-02-08 03:45:00	-0.25639	5.7176565	3	commute
7382	2011-02-08 03:50:00	-0.245697	5.6893854	3	commute
7388	2011-02-08 03:55:01	-0.2294714	5.6612712	3	commute
7394	2011-02-08 04:00:00	-0.219131	5.6334351	3	commute
7400	2011-02-08 04:05:00	-0.2183246	5.6284855	2	forage
7426	2011-02-08 04:30:00	-0.2182438	5.62843	2	forage
7457	2011-02-08 05:00:01	-0.2182886	5.6284469	2	forage
7463	2011-02-08 05:05:00	-0.2037697	5.6084029	3	commute
7469	2011-02-08 05:09:59	-0.1801229	5.5860226	3	commute
7475	2011-02-08 05:15:01	-0.1791575	5.5850551	1	roost
7491	2011-02-08 05:30:01	-0.1792488	5.5850137	1	roost
7522	2011-02-08 05:59:59	-0.17916	5.5849816	1	roost
8243	2011-02-08 17:59:59	-0.1849723	5.5875373	1	roost
8264	2011-02-08 18:19:59	-0.2000472	5.6163773	3	commute
8270	2011-02-08 18:25:01	-0.213939	5.6460553	3	commute
8276	2011-02-08 18:29:59	-0.2285876	5.6738016	3	commute
8282	2011-02-08 18:35:00	-0.2422307	5.7023156	3	commute
8288	2011-02-08 18:40:00	-0.2575513	5.7312495	3	commute
8294	2011-02-08 18:45:01	-0.2667685	5.7665444	3	commute
8300	2011-02-08 18:49:59	-0.2745466	5.8069182	3	commute
8306	2011-02-08 18:55:01	-0.2832642	5.8445611	3	commute
8312	2011-02-08 18:59:59	-0.2914852	5.8891717	3	commute
8318	2011-02-08 19:05:01	-0.2995159	5.9303614	3	commute
8324	2011-02-08 19:10:01	-0.3083304	5.9757925	3	commute
8330	2011-02-08 19:14:59	-0.3195243	6.015899	3	commute
8336	2011-02-08 19:20:01	-0.334083	6.0565968	3	commute
8342	2011-02-08 19:24:59	-0.3509527	6.0948181	3	commute
8348	2011-02-08 19:30:00	-0.37461	6.1250364	3	commute
8354	2011-02-08 19:35:01	-0.390031	6.1311512	2	forage
8360	2011-02-08 19:40:00	-0.3901314	6.1304264	2	forage
8376	2011-02-08 19:55:00	-0.4190681	6.1353664	3	commute
8382	2011-02-08 20:00:00	-0.4440379	6.1341645	3	commute
8388	2011-02-08 20:04:59	-0.4430889	6.1317088	2	forage
8394	2011-02-08 20:10:01	-0.4287192	6.1430987	2	forage
8400	2011-02-08 20:15:00	-0.4202854	6.1479283	2	forage
8416	2011-02-08 20:30:00	-0.4203127	6.1479589	2	forage
8422	2011-02-08 20:35:01	-0.420576	6.1478985	2	forage
8443	2011-02-08 20:55:00	-0.4206027	6.1480709	2	forage
8449	2011-02-08 21:00:01	-0.420578	6.1481323	2	forage
8480	2011-02-08 21:29:59	-0.4166409	6.1485423	2	forage
8486	2011-02-08 21:35:01	-0.4095293	6.1479223	2	forage
8497	2011-02-08 21:44:59	-0.4036943	6.147274	2	forage
8503	2011-02-08 21:50:00	-0.395088	6.1473033	2	forage
8514	2011-02-08 22:00:01	-0.3714982	6.147823	2	forage
8520	2011-02-08 22:05:01	-0.3611388	6.145621	2	forage
8546	2011-02-08 22:30:00	-0.3614165	6.1446845	2	forage
8552	2011-02-08 22:34:59	-0.3613689	6.1447476	2	forage
8558	2011-02-08 22:40:01	-0.3617363	6.145423	2	forage
8564	2011-02-08 22:44:59	-0.3614285	6.1451464	2	forage
8580	2011-02-08 23:00:01	-0.3615698	6.1448122	2	forage
8611	2011-02-08 23:30:00	-0.3615124	6.1450873	2	forage
8637	2011-02-08 23:54:59	-0.3615259	6.1449049	2	forage
8643	2011-02-09 00:00:01	-0.3614987	6.1449957	2	forage
8653	2011-02-09 00:09:59	-0.3309489	6.1347781	2	forage
8659	2011-02-09 00:15:01	-0.3282332	6.1353384	2	forage
8669	2011-02-09 00:25:00	-0.3282625	6.1352528	2	forage
8675	2011-02-09 00:30:00	-0.3280023	6.135435	2	forage
8681	2011-02-09 00:35:00	-0.3266569	6.136044	2	forage
8687	2011-02-09 00:40:00	-0.3271738	6.1340554	2	forage
8693	2011-02-09 00:44:59	-0.3166848	6.1392871	2	forage
8699	2011-02-09 00:50:00	-0.3152909	6.1431873	2	forage
8710	2011-02-09 01:00:01	-0.3150126	6.1432042	2	forage
8736	2011-02-09 01:24:59	-0.3286841	6.1366402	2	forage
8742	2011-02-09 01:30:01	-0.3286022	6.1365734	2	forage
8748	2011-02-09 01:35:00	-0.3283154	6.1352779	2	forage
8774	2011-02-09 02:00:00	-0.3280805	6.135398	2	forage
8805	2011-02-09 02:30:00	-0.3283059	6.1352524	2	forage
8816	2011-02-09 02:40:00	-0.3202654	6.1066558	3	commute
8822	2011-02-09 02:45:00	-0.3135017	6.078627	3	commute
8828	2011-02-09 02:49:59	-0.3049505	6.0488131	3	commute
8834	2011-02-09 02:55:01	-0.2947708	6.017855	3	commute
8840	2011-02-09 03:00:00	-0.2875514	5.9876239	3	commute
8846	2011-02-09 03:04:59	-0.2831557	5.9601123	3	commute
8852	2011-02-09 03:10:01	-0.2786318	5.9326362	3	commute
8858	2011-02-09 03:14:59	-0.2734386	5.9053722	3	commute
8864	2011-02-09 03:20:00	-0.2687149	5.8786604	3	commute
8870	2011-02-09 03:25:00	-0.2652209	5.8549337	3	commute
8876	2011-02-09 03:30:00	-0.2633025	5.8291712	3	commute
8882	2011-02-09 03:35:01	-0.2571894	5.7996098	3	commute
8888	2011-02-09 03:39:59	-0.2501931	5.7724903	3	commute
8894	2011-02-09 03:45:01	-0.2482236	5.7467705	3	commute
8900	2011-02-09 03:49:59	-0.2523133	5.7218988	3	commute
8906	2011-02-09 03:55:01	-0.2425806	5.6929378	3	commute
8912	2011-02-09 03:59:59	-0.2280857	5.6591245	3	commute
8918	2011-02-09 04:05:01	-0.2181101	5.6336505	3	commute
8924	2011-02-09 04:10:00	-0.2186589	5.6283881	2	forage
8945	2011-02-09 04:30:01	-0.218041	5.6285287	2	forage
8976	2011-02-09 05:00:00	-0.2182082	5.6284253	2	forage
9002	2011-02-09 05:25:00	-0.2066373	5.6132497	3	commute
9008	2011-02-09 05:30:00	-0.1834302	5.5905597	3	commute
9014	2011-02-09 05:35:01	-0.1792414	5.5850481	1	roost
9020	2011-02-09 05:39:59	-0.1787499	5.5857273	1	roost
9041	2011-02-09 06:00:00	-0.1791317	5.5851528	1	roost
