# Supplementary material for: Expectation-Maximization Binary Clustering for Behavioural Annotation
Source: PLoS One. 2016 Mar 22;11(3):e0151984. doi: 10.1371/journal.pone.0151984 (PMC4803255; doi:10.1371/journal.pone.0151984)
Supplement: S1 Data — (ZIP) [file pone.0151984.s003.zip › cel_dta.csv]

individual	time	x	y	cov	trv	rel	lbl
1	26.583521	0.38167309	-0.04373863	4.51781791	0.3115623	7.83157983	2
1	29.616694	0.78251291	0.03459891	4.19114829	0.3140345	7.79290013	2
1	32.616866	1.05911485	0.13663887	4.01299486	0.31556516	7.75898301	2
1	35.649039	1.29433567	0.24107254	3.90167545	0.31730288	7.73045979	2
1	38.649211	1.62801711	0.37471756	3.77177986	0.31906565	7.70776287	2
1	41.681384	1.99361905	0.38384975	3.60968285	0.32053361	7.69148502	2
1	44.681556	2.30934137	0.30349765	3.4659204	0.32145931	7.68261736	2
1	47.681727	2.60505775	0.16822762	3.33041928	0.32070297	7.68152907	2
1	50.683899	2.88060892	0.04886766	3.23705014	0.32338748	7.68569493	2
1	53.687071	3.24402716	-0.06744841	3.13907561	0.32230883	7.69599228	2
1	56.714244	3.57237157	-0.17114513	3.08137132	0.32239445	7.7132784	2
1	59.725416	3.94754698	-0.30243573	3.02176024	0.3253264	7.7343173	2
1	62.748589	4.27884056	-0.31241067	3.0432617	0.32740259	7.7603389	2
1	65.780763	4.63962359	-0.22686506	3.13252891	0.32674931	7.79178592	2
1	68.813936	4.97544669	-0.22627261	3.21486827	0.32872673	7.82678077	2
1	71.814108	5.32047934	-0.38178676	3.24317344	0.32421779	7.86328613	2
1	74.814279	5.60371297	-0.55177268	3.2792374	0.32081472	7.90215917	2
1	77.845453	5.89254401	-0.66569393	3.37005583	0.32184765	7.94185501	2
1	80.846624	6.17435923	-0.804611	3.47199118	0.32186421	7.98262946	2
1	83.848796	6.39934596	-0.95036203	3.57396765	0.32177354	8.02281359	2
1	86.878969	6.67518499	-1.16243183	3.74542708	0.32255241	8.06134186	2
1	89.888142	6.65547007	-1.16718493	3.79140242	0.32187031	8.09857545	2
1	92.912314	6.3908853	-1.17432148	3.68212302	0.3235954	8.13337417	2
1	95.944488	6.27674821	-1.24907265	3.67356235	0.3245963	8.16809726	2
1	98.94466	6.37156714	-1.24531719	3.77738734	0.32621799	8.20427607	2
1	101.944831	6.45198052	-1.45973203	3.84783162	0.32798746	8.23665831	2
1	104.977005	6.46741312	-1.70043753	3.90693072	0.3300025	8.26249451	2
1	107.978176	6.40851923	-1.32144314	3.94861879	0.33182169	8.29072001	2
1	111.024351	6.33920782	-1.45164383	3.93967086	0.33273631	8.31353437	2
1	114.043523	6.29419969	-1.55799632	3.94930181	0.33394761	8.33111086	2
1	117.046695	6.33757035	-1.49311519	4.01101981	0.33505832	8.34629895	2
1	120.075868	6.46792727	-1.18419453	4.18108503	0.3363431	8.36159721	2
1	123.07704	6.51735222	-1.03833207	4.29697388	0.33620043	8.37391668	2
1	126.077211	6.67034223	-0.81829187	4.52759488	0.33624521	8.38365366	2
1	129.080383	6.52148643	-0.97189123	4.37978959	0.33674559	8.38659506	2
1	132.108556	6.45065918	-1.04533382	4.32443994	0.33734279	8.38463485	2
1	135.108728	6.41760717	-1.31486968	4.217676	0.33754551	8.37620139	2
1	138.141901	6.28903953	-1.62673332	4.1052802	0.33915115	8.36176771	2
1	141.142073	5.96958565	-1.79398133	3.98252924	0.34075027	8.34156339	2
1	144.174246	5.59869672	-1.88822725	3.88412974	0.34219407	8.31682599	2
1	147.175418	5.24276551	-1.9712931	3.81679734	0.34217438	8.28942679	2
1	150.17859	4.82205017	-2.00391933	3.78026028	0.34221071	8.25975577	2
1	153.181762	4.42630795	-2.02616757	3.77630298	0.34339297	8.22842578	2
1	156.206935	4.04412549	-2.21909751	3.76434603	0.34346236	8.19463128	2
1	159.207106	3.64404608	-2.36849754	3.79142838	0.3438091	8.16033034	2
1	162.207278	3.20957261	-2.46874831	3.86827354	0.34388234	8.1258613	2
1	165.239451	2.8657872	-2.69803791	3.92541852	0.3421649	8.09202226	2
1	168.240623	2.53032049	-3.04925372	3.98744503	0.34164608	8.05896126	2
1	171.272797	2.19485764	-3.3931787	4.0791711	0.34320028	8.0258637	2
1	174.272968	1.86658862	-3.70363986	4.19779255	0.34472787	7.9937039	2
1	177.273139	1.58537835	-3.95567283	4.31803308	0.34458597	7.96587656	2
1	180.274312	1.43476487	-4.3665842	4.38351322	0.34390635	7.9805592	2
1	183.277483	1.22928585	-4.70232522	4.49648661	0.3443155	7.99514616	2
1	186.304656	1.17167664	-5.1058987	4.53431596	0.34585387	8.01207306	2
1	189.304828	1.09135831	-5.51049573	4.60003945	0.34654316	8.03128942	2
1	192.340002	1.05447555	-5.90859463	4.65094897	0.34691299	8.05054571	2
1	195.371175	1.13153358	-6.27290675	4.63421318	0.34867667	8.06960494	2
1	198.371346	1.28790205	-6.50318148	4.54476786	0.35062501	8.08812378	2
1	201.40652	1.34395732	-6.97627715	4.621972	0.35136029	8.10881956	2
1	204.437694	1.37275583	-7.23442236	4.65542657	0.35152129	8.12781535	2
1	207.469867	1.67931447	-7.3495002	4.4898236	0.35257975	8.14365439	2
1	210.470038	2.15227226	-7.18350161	4.16221201	0.35193577	8.15453947	2
1	213.47321	2.60555572	-7.1571263	3.97412892	0.35225812	8.16360856	2
1	216.503384	2.88683753	-7.10404558	3.86705225	0.35120296	8.1704122	2
1	219.503555	2.46569952	-7.27175688	3.95689618	0.3509389	8.17992327	2
1	222.535728	2.44688183	-7.30203113	3.92607118	0.35167654	8.18873435	2
1	225.550901	2.48143199	-7.39546286	3.90997364	0.35307378	8.1977238	2
1	228.568074	2.38178054	-7.77253821	4.0500806	0.35431909	8.20863712	2
1	231.568245	2.58474153	-8.02377314	4.07595009	0.35574426	8.21581646	2
1	234.601418	2.85242562	-8.19096575	4.06732907	0.35668181	8.22013942	2
1	237.60159	3.139325	-8.43445426	4.11582269	0.3574543	8.22370518	2
1	240.601762	3.29977816	-8.65671158	4.17558377	0.36147774	8.22518821	5
1	243.601933	3.61904459	-8.96824576	4.29576582	0.36252767	8.22278877	5
1	246.634107	3.98820736	-9.11336164	4.35059311	0.36580675	8.21436007	5
1	249.640279	4.38167023	-9.32038133	4.4710771	0.36928696	8.20084855	5
1	252.667452	4.82006416	-9.45612331	4.58734156	0.37120999	8.18096407	5
1	255.700625	5.30119461	-9.45627092	4.67306858	0.37285636	8.154173	5
1	258.732799	5.71799272	-9.2388898	4.66329899	0.37304358	8.11922223	5
1	261.733971	6.01846617	-8.97008624	4.61780112	0.37584031	8.07773807	5
1	264.766144	6.33200007	-8.67811382	4.6066614	0.3786975	8.03062366	5
1	267.766315	6.65642643	-8.40698396	4.64687134	0.382051	7.97821749	5
1	270.799489	7.02710194	-8.17154662	4.75912447	0.38251086	7.92117708	5
1	273.831663	7.15080029	-7.87139236	4.73240621	0.38515234	7.857614	5
1	276.832834	7.06080102	-7.54360625	4.59132578	0.38662686	7.78842212	5
1	279.836006	7.10107456	-7.16747916	4.555701	0.38868903	7.71637774	5
1	282.865179	7.17059849	-6.78625916	4.57427303	0.39171666	7.64131774	5
1	285.898353	7.20665927	-6.43331969	4.60435035	0.39309043	7.56319087	5
1	288.930526	7.07174734	-5.97554996	4.58461494	0.3928908	7.4831901	5
1	291.930698	6.7450854	-5.62402402	4.470538	0.39329988	7.40980894	5
1	294.930869	6.40051136	-5.3054917	4.38190256	0.39352662	7.34697224	5
1	297.963043	6.15472154	-5.06996164	4.3488903	0.39275269	7.29410518	5
1	300.964214	5.941372	-4.79822869	4.37488199	0.3923995	7.25020499	3
1	303.996388	5.63853736	-4.46405322	4.43167418	0.39248421	7.21355247	3
1	306.99656	5.30686573	-4.35275947	4.38643619	0.39236574	7.18632206	3
1	309.997731	4.93953102	-4.27224084	4.34459492	0.39198388	7.16698089	3
1	313.033905	4.62944587	-4.43620642	4.18485926	0.39136768	7.15651061	3
1	316.063078	4.48071917	-4.53582628	4.10562339	0.39094428	7.14986947	3
1	319.06325	4.18908158	-4.54666922	4.08404838	0.38950295	7.14736762	3
1	322.095423	3.71642403	-4.69015882	4.01219268	0.38896747	7.15245193	3
1	325.128596	3.30111407	-4.9584512	3.9100324	0.38786957	7.1676451	3
1	328.128768	3.03952359	-5.160505	3.86207406	0.38577409	7.19049552	5
1	331.161942	2.81723751	-5.41838528	3.80322727	0.38639749	7.22024799	5
1	334.194115	2.58531183	-5.66114178	3.78419654	0.38425563	7.25621216	5
1	337.194287	2.25299498	-5.90332016	3.83753556	0.38475277	7.29701882	5
1	340.22646	1.8738683	-6.10274749	3.98068077	0.38570379	7.34141692	5
1	343.228631	1.60345137	-6.40114484	4.08208204	0.38534184	7.38877657	5
1	346.231803	1.31717912	-6.81370815	4.22126067	0.38621923	7.43846696	5
1	349.259977	1.20658605	-7.32183251	4.30081186	0.38808186	7.48774838	5
1	352.29315	1.06459443	-7.66763509	4.47396806	0.3873657	7.53513638	5
1	355.325324	0.93287674	-8.04286639	4.67507837	0.38928721	7.58253847	5
1	358.325495	0.83371593	-8.48198511	4.89235523	0.39090245	7.63141222	5
1	361.325667	0.93088744	-8.80058286	4.96726164	0.39066805	7.6782029	5
1	364.325839	1.09070514	-9.12726368	5.01785628	0.39107402	7.72534099	5
1	367.358012	1.19317214	-9.37194523	5.10473709	0.39216121	7.76971995	5
1	370.358183	1.37088327	-9.6252388	5.15575809	0.39197334	7.80907565	5
1	373.358355	1.68499183	-9.95057351	5.17404837	0.39572585	7.84722932	5
1	376.360527	1.92796239	-10.35295965	5.30629132	0.39910569	7.88756601	5
1	379.3907	2.26548097	-10.62740596	5.35206148	0.39921576	7.92753861	5
1	382.391872	2.59270198	-10.94601384	5.46228268	0.40020286	7.97007823	5
1	385.408044	2.88583488	-11.15812664	5.55196998	0.39945325	8.01431628	5
1	388.424217	3.25805401	-11.36364144	5.63199774	0.39903261	8.0604681	5
1	391.429389	3.66313031	-11.48415679	5.67189821	0.39865114	8.10907522	5
1	394.456562	4.02736428	-11.54734319	5.70636419	0.39838439	8.16023408	5
1	397.489735	4.42312605	-11.79022037	5.89353433	0.39846197	8.21568012	5
1	400.521909	4.8056101	-12.01355666	6.09893631	0.39833068	8.2740799	5
1	403.52308	5.22494129	-12.05423877	6.1821636	0.39785131	8.33203675	5
1	406.556254	5.59573358	-11.88926414	6.1235214	0.39705575	8.39236505	5
1	409.558425	5.98196654	-11.77682906	6.12948222	0.39654505	8.45789426	5
1	412.588599	6.34056445	-11.5446983	6.05816332	0.39702189	8.52030884	5
1	415.58877	6.63455301	-11.27168845	5.9635491	0.39679112	8.58736539	5
1	418.620944	6.97233462	-11.03336789	5.92166921	0.39668217	8.65898937	5
1	421.621116	7.23232432	-10.75447216	5.84839604	0.39604201	8.73210156	5
1	424.654289	7.41685564	-10.37923498	5.70201596	0.39662473	8.8040519	5
1	427.65446	7.50137441	-9.97247125	5.51518734	0.39784663	8.87767593	5
1	430.687634	7.45174423	-9.5553012	5.28553658	0.39856154	8.95234982	5
1	433.687806	7.21377708	-9.22784274	5.04997031	0.39847397	9.03398418	5
1	436.719979	6.91403334	-8.94967114	4.83838687	0.39912937	9.12153724	5
1	439.721151	6.69372056	-8.72123868	4.69079525	0.39750978	9.21538498	5
1	442.723322	6.64450288	-8.32277216	4.51305952	0.39635341	9.31196893	5
1	445.726494	6.61377943	-7.91858818	4.354672	0.3962266	9.4119427	5
1	448.752667	6.61628186	-7.63049665	4.26249658	0.39673527	9.5160708	5
1	451.753839	6.6698494	-7.24756569	4.16074652	0.39774538	9.62235087	5
1	454.786013	6.73504013	-6.84801166	4.07377731	0.39768486	9.72976951	5
1	457.818186	6.81922933	-6.44034238	4.00555103	0.39806759	9.83569075	5
1	460.818357	6.91651233	-6.06382827	3.96448721	0.39798238	9.94035195	5
1	463.819529	6.83938863	-5.68737799	3.90938748	0.39830857	10.04293352	5
1	466.851703	6.93276209	-5.32843017	3.9016777	0.39802676	10.14339115	5
1	469.884876	6.97740673	-4.98980831	3.90613425	0.39773283	10.2435594	5
1	472.886048	6.82467609	-4.59117643	3.92545181	0.39472396	10.34343144	5
1	475.917221	6.63885494	-4.30401963	3.97963369	0.39379878	10.44377088	5
1	478.917393	6.74648467	-4.43311403	3.96655404	0.3950431	10.54652763	5
1	481.951566	6.98778501	-4.87101658	3.95143806	0.39625748	10.650727	5
1	484.982739	7.15108709	-4.79663765	3.97918981	0.39770201	10.75160982	5
1	487.982911	7.60825521	-4.7827495	4.06476876	0.39814635	10.8503113	5
1	490.983083	8.11504896	-4.75425339	4.20720046	0.39782097	10.9463979	5
1	494.016256	8.3784408	-4.50358277	4.28558394	0.39637087	11.03743858	5
1	497.04943	8.66459633	-4.14328067	4.38856156	0.39241703	11.12406851	5
1	500.082603	8.96762432	-3.79109083	4.51392741	0.3895865	11.20682799	5
1	503.115777	9.20932549	-3.46638483	4.62214764	0.38778872	11.286124	5
1	506.116949	9.22889758	-3.01491053	4.65982738	0.38453142	11.3590194	5
1	509.148122	9.11761069	-2.53877354	4.67733648	0.3827489	11.42641624	5
1	512.148293	8.97587055	-2.08247805	4.71718571	0.38181429	11.49022511	5
1	515.181467	8.76465044	-1.63519512	4.77561642	0.38007873	11.55414741	5
1	518.214641	8.57998703	-1.28605695	4.82802324	0.37784023	11.61943899	5
1	521.247814	8.20485719	-1.06678012	4.81576015	0.37664488	11.68536237	5
1	524.284987	7.85214116	-0.85600117	4.84211957	0.37493719	11.74688762	5
1	527.314161	7.50210681	-0.59338158	4.93751135	0.37459604	11.80481146	5
1	530.314332	7.1361634	-0.42934228	5.01448759	0.37451483	11.85942351	5
1	533.346506	6.7202469	-0.35983811	5.08362219	0.37471732	11.90933423	5
1	536.378679	6.49552142	-0.27376264	5.14471464	0.37540854	11.95845945	5
1	539.383851	6.20568596	-0.10731261	5.29624279	0.37540625	12.00552302	5
1	542.384023	5.97116744	-0.0811208	5.36334346	0.3754341	12.0500685	5
1	545.427197	5.65213333	-0.35336129	5.32038933	0.37631312	12.09458238	5
1	548.45537	5.31269185	-0.57321134	5.36302039	0.37544321	12.13932342	5
1	551.478543	5.1150378	-0.95674881	5.29133788	0.37512354	12.1869571	5
1	554.478714	5.11951109	-1.36771596	5.12788053	0.37428656	12.23721649	5
1	557.511888	5.03546583	-1.76039684	5.06607335	0.37422971	12.28980365	5
1	560.545062	5.06929622	-2.17803942	4.96417489	0.37460874	12.34583923	5
1	563.578235	5.29283188	-2.56956709	4.78275762	0.37404336	12.40733088	5
1	566.578407	5.43425177	-2.94945001	4.69757291	0.37482777	12.47542986	5
1	569.61158	5.42781945	-3.36130894	4.74918008	0.37531053	12.55014866	5
1	572.611752	5.56074342	-3.71207701	4.75088088	0.37510716	12.6315721	5
1	575.643925	5.76784633	-4.0341536	4.74127311	0.37434614	12.71981745	5
1	578.650097	6.13627095	-4.31309059	4.66903798	0.37383817	12.81432989	5
1	581.653269	6.56344182	-4.45386116	4.57015761	0.37398326	12.91517429	5
1	584.676442	6.91721532	-4.58912774	4.55669566	0.37382463	13.0225218	5
1	587.677613	7.30185046	-4.75860294	4.60736539	0.37369956	13.13835487	5
1	590.708787	7.60980616	-4.82615196	4.67402876	0.37463263	13.26271148	5
1	593.741961	7.93602817	-4.66414065	4.64079917	0.37153138	13.39246514	5
1	596.742132	8.3284814	-4.43082977	4.58725536	0.36975252	13.52053154	5
1	599.743303	8.68913004	-4.27904205	4.60301898	0.37056478	13.64448318	5
1	602.774477	9.07475612	-4.05399315	4.60862375	0.37138695	13.76281833	5
1	605.776649	9.15105058	-3.6156563	4.49188969	0.37158988	13.87271752	5
1	608.807822	9.27380807	-3.24746125	4.43346219	0.37199203	13.97694231	5
1	611.841996	9.31465939	-2.88220447	4.38223335	0.37169471	14.07373221	5
1	614.874169	9.41731537	-2.51281767	4.35060924	0.36991035	14.16377634	5
1	617.906343	9.47153305	-2.37207201	4.38815137	0.36875942	14.24742758	5
1	620.906514	9.48377864	-2.10991235	4.39772038	0.36912696	14.32498633	5
1	623.906686	9.49600382	-1.91722876	4.43278263	0.36840413	14.3968949	5
1	626.939859	9.72299232	-1.58554936	4.45917389	0.36817811	14.46153404	5
1	629.940031	10.06826492	-1.28926497	4.51098826	0.37088166	14.5165885	5
1	632.973204	10.34751129	-0.92133634	4.55123196	0.36896474	14.56196492	5
1	635.973376	10.47779566	-0.45915688	4.56368273	0.36911177	14.59645136	5
1	638.974547	10.47138164	-0.00356833	4.57746207	0.36739977	14.62154552	5
1	641.977719	10.38761813	0.38330856	4.61476191	0.36668287	14.63740837	5
1	644.980891	10.39668434	0.6408372	4.67587106	0.36728563	14.64516165	5
1	648.005064	10.39568011	0.74760475	4.74080266	0.36662915	14.64664445	5
1	651.005236	10.19482931	0.87335165	4.82822795	0.3660989	14.64154898	5
1	654.038409	10.00890633	0.92889248	4.92552609	0.3664177	14.63252347	5
1	657.070582	10.01362411	0.85709863	4.99085866	0.366141	14.62173719	5
1	660.071754	10.27864642	0.7962245	5.03884341	0.36500293	14.61147905	5
1	663.103928	10.49510763	0.6934398	5.11626653	0.36384377	14.59660239	5
1	666.105099	10.66212063	0.78428804	5.21470623	0.36301511	14.57878464	5
1	669.137273	10.62074853	0.78227796	5.30620354	0.36302695	14.55640203	5
1	672.139444	10.55644835	0.60361455	5.41281527	0.36125851	14.53256621	5
1	675.142616	10.83126004	0.54282362	5.53848044	0.3601965	14.51037352	5
1	678.169789	11.26423033	0.4920486	5.69889372	0.36017549	14.48847708	5
1	681.169961	11.68221843	0.40529356	5.88382087	0.36036426	14.46374817	5
1	684.202134	12.15336161	0.4795497	6.05921112	0.36072014	14.43745436	5
1	687.202306	12.5706258	0.58728854	6.22108176	0.35953065	14.40709377	5
1	690.202477	12.99187387	0.64331626	6.40680852	0.35801913	14.37363874	5
1	693.202649	13.38705841	0.80080036	6.56512798	0.35912611	14.33787112	5
1	696.234823	13.79303171	1.01189808	6.72061152	0.35870144	14.30004855	5
1	699.235994	14.0536816	1.28476779	6.8014103	0.35887366	14.25728713	5
1	702.236166	14.34922811	1.57030203	6.89587622	0.35818036	14.20917319	5
1	705.238338	14.53292168	1.85355431	6.94001176	0.35790969	14.15472731	5
1	708.267511	14.5930512	2.24916213	6.90219467	0.35857653	14.09574001	5
1	711.299684	14.61209949	2.68891854	6.84117779	0.35886278	14.03239163	5
1	714.300856	14.58171675	3.05830667	6.77238683	0.35854731	13.96443243	5
1	717.333029	14.80916474	3.48059304	6.81156337	0.35859669	13.89674265	5
1	720.333201	15.0706299	3.86108396	6.87495883	0.35886616	13.82699001	5
1	723.367374	15.24315027	4.17813221	6.90210819	0.35911729	13.75491212	5
1	726.399548	15.43780378	4.45939851	6.94471083	0.35978616	13.68242269	5
1	729.431721	15.51565286	4.81564712	6.92093488	0.35983875	13.60914937	5
1	732.432893	15.32941671	5.20834479	6.75263201	0.35974212	13.53235387	5
1	735.434064	15.28698586	5.59495262	6.66720851	0.3596818	13.45360347	5
1	738.465238	15.17806381	5.97612163	6.55063344	0.35955397	13.37100537	5
1	741.47241	14.92608287	6.30039732	6.36399129	0.36029768	13.2833323	5
1	744.497583	14.89022314	6.38443614	6.27092313	0.36076709	13.19218894	5
1	747.497755	14.79928538	6.59293088	6.16433552	0.36030515	13.10065948	5
1	750.497926	14.65199769	6.93161933	6.05096315	0.36057539	13.00906	5
1	753.530099	14.46388405	7.36110607	5.93909065	0.36040763	12.91652339	5
1	756.530271	14.25967211	7.7339777	5.82512157	0.35949307	12.82370139	5
1	759.530443	13.86986505	7.97152898	5.62973451	0.35948526	12.73046403	5
1	762.564616	13.53064424	8.08949374	5.45766993	0.3599922	12.63826893	5
1	765.59679	13.33748072	8.160593	5.34306938	0.36056766	12.54759014	5
1	768.598961	13.14064579	8.32396428	5.24727218	0.36287942	12.45900733	5
1	771.602133	13.03801187	8.68808196	5.20387366	0.36406348	12.37480654	5
1	774.629306	12.95408534	9.03261292	5.17401378	0.36591812	12.29150969	5
1	777.66248	12.77052337	9.2940378	5.11243992	0.36612293	12.20890837	5
1	780.694654	12.48710278	9.62854431	5.05266704	0.36553455	12.12731256	5
1	783.694825	12.33647778	9.89753507	5.02482298	0.36455575	12.04252967	5
1	786.694997	12.33518274	10.0916768	5.02257585	0.36265574	11.9508823	5
1	789.72817	12.45541024	10.35137624	5.08285045	0.36164702	11.85727514	5
1	792.728342	12.62703927	10.75207098	5.22993887	0.36186591	11.76270768	5
1	795.761515	12.76435687	11.15309745	5.39746705	0.36293117	11.66622445	5
1	798.794689	12.99151424	11.47558913	5.59334443	0.36553194	11.56871052	5
1	801.79686	12.99397926	11.88716805	5.76294883	0.36607649	11.47324442	5
1	804.827034	12.80635422	12.28147156	5.86859518	0.36808998	11.37992042	5
1	807.827205	12.54191396	12.61319591	5.93325981	0.37195949	11.28816065	5
1	810.859379	12.26606183	12.86746592	5.96841327	0.37385956	11.19950502	5
1	813.85955	11.91082916	12.93654096	5.87960459	0.37603291	11.11197423	5
1	816.859722	11.5262161	13.08363701	5.85317878	0.37870378	11.02822421	5
1	819.891895	11.22669368	13.34290754	5.94032618	0.38278936	10.94869828	5
1	822.892067	10.99989613	13.46520943	5.96142153	0.38539883	10.87061693	5
1	825.893239	10.70230821	13.53063962	5.9436793	0.38710478	10.79409299	5
1	828.925412	10.28865265	13.39444937	5.79015347	0.38642321	10.71886573	5
1	831.925584	9.88856609	13.26696906	5.66709906	0.38647373	10.6466228	5
1	834.928755	9.44464615	13.1572763	5.57940555	0.38547378	10.57682411	5
1	837.931927	9.33865437	13.09747708	5.51282972	0.38501183	10.50624949	5
1	840.9571	9.16787625	13.03150245	5.45376507	0.38488714	10.43614064	5
1	843.958272	8.82449988	12.98379644	5.43811086	0.38406733	10.36773493	5
1	846.991446	8.48315942	12.82390163	5.3704422	0.38280393	10.30101755	5
1	850.023619	8.25480543	12.46945106	5.18458963	0.38312954	10.23375944	5
1	853.02379	8.04646167	12.17324154	5.04899702	0.38297164	10.16975656	5
1	856.056964	7.92657641	11.80851516	4.88153852	0.38366564	10.10672264	5
1	859.089137	7.83253171	11.34979782	4.70890233	0.38335163	10.04500134	5
1	862.090309	7.72221292	10.91596922	4.6071367	0.3830509	9.98569631	5
1	865.09048	7.76857861	10.49924185	4.51630544	0.38268457	9.92736387	5
1	868.093652	7.94866149	10.13058403	4.43431017	0.38085162	9.86889204	5
1	871.121826	8.09097354	9.7154428	4.40253198	0.3801251	9.81160979	5
1	874.154999	8.35123148	9.41139696	4.37291669	0.38078159	9.7538123	5
1	877.15517	8.76646722	9.2384762	4.33830155	0.38125348	9.69325785	5
1	880.155342	9.15156813	8.97365898	4.36630037	0.38128192	9.63057205	5
1	883.188516	9.53700342	8.76121597	4.42476905	0.3807928	9.56641876	5
1	886.188687	9.90243558	8.68787093	4.48261512	0.38091839	9.50108353	5
1	889.221861	10.28489062	8.82862537	4.51979782	0.38084904	9.43207963	5
1	892.254034	10.56287647	9.10166294	4.54141566	0.37993963	9.35595381	5
1	895.286208	10.82767474	9.41622367	4.59437542	0.3830515	9.27232018	5
1	898.288379	11.01355684	9.78208499	4.65677136	0.38492927	9.18272811	5
1	901.319553	10.9107813	10.18757512	4.65099709	0.3852855	9.08541511	5
1	904.319724	10.59041026	10.47396249	4.5921752	0.38392675	8.98112525	5
1	907.351898	10.28948419	10.6593952	4.55490199	0.38361758	8.8734214	5
1	910.352069	9.96817094	10.8757043	4.54158159	0.38225152	8.76423917	5
1	913.352241	9.57183532	11.00924219	4.51987017	0.38239593	8.65355115	5
1	916.352413	9.16120528	11.16987988	4.53187868	0.38410226	8.54306293	5
1	919.401587	8.78237358	11.21900107	4.54412814	0.38494721	8.43415247	5
1	922.417759	8.41459762	11.12006375	4.53722896	0.38499384	8.32703467	5
1	925.450933	8.03706668	11.09250438	4.57614897	0.38587166	8.22562304	5
1	928.451105	7.62426544	11.18201659	4.68719704	0.38663706	8.12994152	5
1	931.453276	7.22888874	11.2064604	4.81170019	0.38603906	8.0374346	5
1	934.456448	6.865036	11.19548321	4.93902711	0.38690772	7.94613979	5
1	937.484621	6.57733801	11.15752938	5.04860462	0.38905252	7.85715202	5
1	940.484793	6.22598591	11.20659703	5.21872716	0.39033862	7.77371161	5
1	943.516966	5.80976722	11.17108963	5.39311669	0.38976585	7.6964313	5
1	946.55114	5.47815802	11.02046664	5.5025677	0.38930546	7.62258937	5
1	949.583313	5.13906706	10.88048246	5.63040632	0.38960241	7.55138784	5
1	952.615487	4.8519193	10.83075417	5.77362461	0.38921637	7.48148524	5
1	955.616658	4.47128118	10.72375813	5.95592895	0.38822025	7.41444924	5
1	958.649832	4.07605872	10.49054544	6.12232058	0.38792258	7.34944599	2
1	961.683005	3.62434549	10.39392744	6.38691917	0.3876926	7.28806414	2
1	964.685177	3.36563804	10.01725372	6.46675158	0.38782723	7.22717366	2
1	967.71435	3.07747778	9.66228239	6.59559469	0.38786953	7.17068448	2
1	970.714522	2.84339697	9.2779815	6.70513336	0.38762056	7.12037249	2
1	973.714694	2.64114404	8.87506708	6.81231269	0.38853456	7.07664411	2
1	976.714865	2.47616032	8.45419854	6.9145042	0.38938636	7.03868215	2
1	979.747038	2.36699219	8.1029944	7.00334772	0.38912358	7.00402729	2
1	982.74821	2.3685492	7.67104915	7.0277769	0.38911798	6.96996009	2
1	985.781384	2.46924978	7.30778389	6.99812257	0.38841452	6.93644636	2
1	988.814557	2.59098137	6.9427948	6.97268071	0.39152417	6.90431352	2
1	991.846731	2.72743758	6.55353029	6.95707503	0.392543	6.87461898	2
1	994.846902	2.86489031	6.23881049	6.94585596	0.39286365	6.8476763	2
1	997.850074	3.02247354	5.94745892	6.93152054	0.39201836	6.82298584	2
1	1000.879247	3.32561725	5.67153509	6.83345207	0.38964312	6.79947401	2
1	1003.888419	3.65021414	5.44617639	6.73143128	0.38929245	6.77917995	2
1	1006.911592	3.93221056	5.15270031	6.69470432	0.3884244	6.76164159	2
1	1009.911764	4.13241748	4.84303285	6.72995408	0.38687778	6.74831792	2
1	1012.944937	4.42055124	4.55121498	6.73090891	0.38619417	6.73931582	2
1	1015.945109	4.68460631	4.34668401	6.73126883	0.38605734	6.73603371	2
1	1018.945281	4.90000187	4.1431469	6.77006336	0.38484288	6.73770995	2
1	1021.978454	5.25053461	3.97444635	6.74562436	0.38316983	6.74025381	2
1	1025.010627	5.58093881	3.70459899	6.79434621	0.38280787	6.74563588	2
1	1028.011799	5.86756576	3.44124621	6.87698196	0.38232464	6.75372004	2
1	1031.042973	6.17941214	3.24680468	6.93156188	0.38171283	6.76249317	2
1	1034.043144	6.5217101	3.06903066	6.98233393	0.38124291	6.77238743	2
1	1037.044316	6.90973505	2.96593082	6.99419233	0.38041987	6.78560292	2
1	1040.056488	7.25800042	2.79153237	7.07193275	0.37978811	6.80148624	2
1	1043.075661	7.55950182	2.68512157	7.13261185	0.3799407	6.82047605	2
1	1046.075832	7.94503842	2.56930487	7.19239853	0.38045121	6.8432206	2
1	1049.076004	8.35821162	2.52792458	7.21588633	0.38092468	6.86884204	2
1	1052.110178	8.75476831	2.44589913	7.27633886	0.38101708	6.89779343	2
1	1055.142351	9.08776271	2.44356453	7.30086027	0.38098701	6.92949514	2
1	1058.174524	9.47611401	2.37583788	7.37323471	0.38113265	6.96358577	2
1	1061.176696	9.78592048	2.29618803	7.4626873	0.38097319	6.99980225	2
1	1064.20787	10.15801059	2.2627757	7.53265074	0.38076421	7.03758679	2
1	1067.241043	10.52650758	2.33982943	7.54034151	0.38016715	7.07453502	2
1	1070.275217	10.86196874	2.39698526	7.56452839	0.38009535	7.11070043	2
1	1073.30739	11.24148248	2.44831575	7.60820781	0.37972231	7.14460983	2
1	1076.340563	11.65079823	2.61614821	7.59817471	0.37832286	7.17327415	2
1	1079.340735	12.02700646	2.73968805	7.62487289	0.37568126	7.19851917	2
1	1082.372909	12.33860563	2.95478764	7.58800811	0.37440446	7.21957032	2
1	1085.37308	12.5682767	3.27634779	7.47242363	0.37542256	7.23421057	2
1	1088.406253	12.72740577	3.65271594	7.31321485	0.37732111	7.24313362	2
1	1091.439427	12.83868148	4.05229997	7.13723191	0.37811231	7.24683488	2
1	1094.440598	12.93176066	4.41930922	6.98022199	0.37704856	7.24540848	2
1	1097.44377	13.10065222	4.75730709	6.87008799	0.37742573	7.23777295	2
1	1100.471943	13.37957502	5.07685831	6.81694453	0.37835324	7.22451975	2
1	1103.472115	13.63027989	5.35301526	6.78047389	0.37991885	7.20661307	2
1	1106.472287	13.85710222	5.60233042	6.75332783	0.38046615	7.18353175	2
1	1109.50446	14.10682559	5.90767912	6.72941817	0.38020666	7.15521067	2
1	1112.537634	14.34979759	6.16260145	6.72887347	0.37964366	7.12229669	2
1	1115.537805	14.42884312	6.52953238	6.62381993	0.37914816	7.08282749	2
1	1118.570979	14.529205	6.93325728	6.53379671	0.37859247	7.04073854	2
1	1121.603152	14.62993835	7.29058283	6.46364163	0.37922931	6.9964833	2
1	1124.603324	14.78760972	7.60201623	6.44004099	0.37917096	6.94964822	2
1	1127.605495	15.00794995	7.92365923	6.46153373	0.37942885	6.90200096	2
1	1130.636669	15.1821088	8.29396903	6.46957031	0.37995089	6.85400229	2
1	1133.644841	15.15981875	8.71272132	6.37719888	0.37971343	6.80693665	2
1	1136.648013	15.03596878	9.07929051	6.24583091	0.3803713	6.76191006	2
1	1139.669186	14.94613978	9.50252467	6.16103295	0.38024577	6.71821947	2
1	1142.669357	14.90114253	9.78391131	6.10147495	0.38016511	6.67827196	2
1	1145.669528	14.72576804	10.11960107	5.99757521	0.38153777	6.6415822	2
1	1148.701702	14.66076718	10.40469057	5.95383185	0.3826996	6.60696667	2
1	1151.701874	14.66962639	10.58859314	5.92711807	0.38327213	6.57117467	2
1	1154.735047	14.82925053	10.87407287	6.00842194	0.38352812	6.53462998	2
1	1157.735219	14.98080728	11.1296316	6.08850587	0.38362031	6.4947909	2
1	1160.737391	15.07015569	11.43023024	6.16407265	0.38370998	6.45266207	2
1	1163.766564	15.08365555	11.80926447	6.24483414	0.38358044	6.40975204	2
1	1166.766736	15.03793813	12.2122955	6.32395596	0.38449353	6.36533536	2
1	1169.766907	14.95785303	12.48981696	6.33945096	0.38537091	6.31982674	2
1	1172.80008	14.98229917	12.76026496	6.40848441	0.38599931	6.27269749	2
1	1175.800252	14.88414129	13.110808	6.4798887	0.38657043	6.22337359	2
1	1178.833426	14.71312134	13.47404068	6.54660292	0.38671681	6.1739204	2
1	1181.865599	14.55368549	13.84762709	6.64617822	0.38669117	6.12680019	2
1	1184.865771	14.26698376	14.11658689	6.64847436	0.3864178	6.07988326	2
1	1187.898944	14.02579855	14.27836221	6.60406734	0.38646394	6.03404521	2
1	1190.900116	13.75370024	14.4894184	6.60816867	0.38697389	5.98992965	2
1	1193.902287	13.38146767	14.64877037	6.5737723	0.38784575	5.94976369	2
1	1196.931461	12.94647565	14.8050914	6.560502	0.3871791	5.91499747	2
1	1199.931633	12.49796353	14.89644527	6.52851705	0.38676027	5.88558308	2
1	1202.931804	12.14432745	14.65614836	6.24470767	0.38663918	5.85815997	2
1	1205.963977	11.80952605	14.391596	5.96835989	0.38735456	5.83477337	2
1	1208.997151	11.50544338	14.18427242	5.75956784	0.38724743	5.81371697	2
1	1211.997323	11.26187836	13.9038993	5.50506317	0.3882478	5.79367128	5
1	1215.030496	11.12083293	13.5324458	5.1800826	0.38847651	5.77632385	3
1	1218.063669	11.03566529	13.16085496	4.86543328	0.38823742	5.76050161	3
1	1221.096843	10.95676753	12.79442992	4.5888947	0.38830592	5.74520843	3
1	1224.098015	10.85848077	12.46524152	4.37501872	0.38856466	5.73050229	3
1	1227.101186	10.84727139	12.22691544	4.19871589	0.38805822	5.71614978	3
1	1230.12936	10.83382122	12.38457803	4.17767106	0.38864397	5.70547051	3
1	1233.139532	10.69773063	12.15317918	4.06720972	0.3893666	5.69232152	3
1	1236.161705	10.40945465	11.78726498	4.0069653	0.38990612	5.67748572	3
1	1239.161876	10.19126138	11.35967248	3.94605336	0.38984221	5.66320105	3
1	1242.19505	10.04401379	10.95154074	3.89711228	0.38991645	5.64916268	3
1	1245.227223	9.95923266	10.65194979	3.86141689	0.3912683	5.63488806	3
1	1248.227395	9.68695429	10.35629238	3.94076229	0.39288772	5.6192823	3
1	1251.227566	9.35117636	10.04246893	4.08788771	0.39339376	5.60719844	3
1	1254.227738	9.05850537	9.70330521	4.25501476	0.39445302	5.59976938	3
1	1257.229909	8.78601083	9.34503851	4.44827337	0.39509665	5.59702337	3
1	1260.260083	8.52032483	9.00319401	4.66860965	0.39501924	5.59826964	3
1	1263.293256	8.42005308	8.61015242	4.81455934	0.39596362	5.60243998	3
1	1266.32643	8.60323674	8.24624724	4.7807641	0.39711607	5.60401283	3
1	1269.326602	8.85658815	7.93459345	4.71846676	0.39726592	5.60236307	3
1	1272.326773	9.21188757	7.56363234	4.66533932	0.39766721	5.59570326	3
1	1275.358946	9.56366849	7.2911089	4.61176021	0.39871415	5.58505414	3
1	1278.359118	9.95314986	7.01427697	4.58615748	0.39929858	5.56995029	3
1	1281.35929	10.25293733	6.72014448	4.64726333	0.39960746	5.5512353	3
1	1284.359461	10.54295168	6.4328814	4.73976558	0.39990286	5.53066276	3
1	1287.392635	10.80654835	6.07714816	4.9223447	0.40047496	5.5101516	3
1	1290.394806	11.13078751	5.89438415	4.98994883	0.40049179	5.48929172	3
1	1293.399979	11.53520965	5.89427849	4.92882698	0.40114065	5.46678827	3
1	1296.424151	11.986311	6.0603314	4.77046811	0.40194084	5.44101437	3
1	1299.424323	12.36655683	6.29612386	4.59997082	0.40383185	5.4099987	3
1	1302.424495	12.75748626	6.55189613	4.45585888	0.40622737	5.37391165	3
1	1305.445667	13.09354279	6.80508025	4.34774834	0.40717115	5.33449732	3
1	1308.45684	13.33102931	7.14689918	4.20971333	0.40864505	5.29059029	3
1	1311.457011	13.52904753	7.46854914	4.10735576	0.40948121	5.24106827	3
1	1314.489185	13.73604912	7.8074771	4.03114778	0.4100112	5.18485707	3
1	1317.509357	13.95521129	8.17197428	3.98129087	0.41041621	5.12338531	3
1	1320.52353	14.0456084	8.54527145	3.91098695	0.41181743	5.05651393	3
1	1323.526701	14.1179459	8.99129917	3.84934341	0.41404096	4.9849476	3
1	1326.556875	14.1944203	9.46892495	3.8216036	0.41456152	4.91016564	3
1	1329.557046	14.15639442	9.87101056	3.78541366	0.41481155	4.83174644	3
1	1332.58822	14.0447357	10.21844448	3.74432023	0.41439871	4.7504522	3
1	1335.588391	13.86411399	10.52797069	3.69514515	0.41494969	4.66842921	3
1	1338.588563	13.65765048	10.87767254	3.66517676	0.41653893	4.5872544	3
1	1341.622736	13.35487523	11.19760402	3.62954454	0.41818529	4.50759622	3
1	1344.625908	13.1261335	11.53413958	3.64709943	0.41803445	4.43108458	3
1	1347.62608	12.93581094	11.81090753	3.68095324	0.41717833	4.35814877	3
1	1350.656253	12.70064914	12.10089844	3.73649111	0.41613121	4.28988061	3
1	1353.688426	12.38908494	12.34017395	3.79080488	0.41543723	4.22684059	3
1	1356.692599	12.09634471	12.61938106	3.90391195	0.41468298	4.16867428	3
1	1359.719772	11.7915332	12.85210786	4.030764	0.41555803	4.11395664	3
1	1362.719944	11.40461651	13.01528537	4.16111091	0.41647746	4.06161968	3
1	1365.752117	11.00878003	13.03748094	4.24900917	0.41738687	4.01282084	3
1	1368.753288	10.74667373	12.80169046	4.16922787	0.41793421	3.96845128	3
1	1371.786462	10.5597876	12.50914401	4.05695159	0.41781511	3.93018031	3
1	1374.818635	10.31811815	12.17937262	3.97848324	0.41859823	3.89876436	3
1	1377.818807	10.07593949	11.87145619	3.94531395	0.42006772	3.87376971	3
1	1380.85098	9.75574081	11.5488306	3.97788781	0.42318097	3.85520954	3
1	1383.852152	9.47685759	11.19452877	4.01025608	0.42449904	3.84321843	3
1	1386.853324	9.34352471	10.76566707	3.96659228	0.42376127	3.83769801	3
1	1389.856495	9.32073742	10.36407834	3.89700282	0.42372412	3.8409246	3
1	1392.884669	9.40509868	9.9503802	3.79687043	0.42382153	3.85213818	3
1	1395.916842	9.35047791	9.43947768	3.82484039	0.42528163	3.87263645	3
1	1398.951015	9.37951808	8.90047217	3.85751061	0.42527708	3.90237786	3
1	1401.951187	9.66332328	8.51987477	3.7670655	0.42549964	3.93887931	3
1	1404.983361	10.07445687	8.2742685	3.62106018	0.4258523	3.98081287	3
1	1407.983532	10.36767822	8.00011914	3.57133185	0.42609768	4.02874277	3
1	1410.987704	10.68139469	7.77398965	3.52510956	0.4264128	4.08106007	3
1	1414.015877	11.10206237	7.62401101	3.44172206	0.42723053	4.13417995	3
1	1417.016049	11.50569258	7.34514739	3.44832994	0.42739189	4.18810682	3
1	1420.019221	11.90899511	7.19314261	3.43587502	0.4271399	4.24388939	3
1	1423.024393	12.27302718	7.00153018	3.48055732	0.42558964	4.29980781	3
1	1426.048565	12.70336349	6.85760602	3.53338036	0.42614403	4.35447072	3
1	1429.048737	13.14897243	6.80837103	3.57698743	0.42586846	4.40675512	3
1	1432.080911	13.58514048	6.74961798	3.67552609	0.42608946	4.45574793	3
1	1435.081082	14.03035396	6.69232695	3.81380193	0.42585114	4.50026082	3
1	1438.114255	14.47311661	6.72723247	3.92805928	0.42540296	4.53916834	3
1	1441.114427	14.812436	6.99837422	3.88985068	0.4259617	4.57063868	3
1	1444.114599	15.11908899	7.16677015	3.92644147	0.42658581	4.59531709	3
1	1447.146772	15.53836477	7.35296182	4.03815879	0.42725761	4.61317777	3
1	1450.147944	15.93869435	7.62051663	4.13805439	0.42710145	4.62329681	3
1	1453.151116	16.17576943	7.97164283	4.1379559	0.42660766	4.62566593	3
1	1456.180289	16.40251054	8.32690641	4.16495585	0.42707806	4.62332603	3
1	1459.212462	16.58255372	8.73332077	4.17910341	0.42691851	4.61686079	3
1	1462.244636	16.69832294	9.11328796	4.18698924	0.42720822	4.60871487	3
1	1465.244807	16.86209499	9.51333656	4.26148264	0.42768151	4.60164092	3
1	1468.244979	16.90753437	9.95713292	4.2799645	0.42752718	4.59616334	3
1	1471.245151	16.91315814	10.38606437	4.30791457	0.42740248	4.59570528	3
1	1474.277324	16.81998829	10.87109971	4.30873639	0.42699385	4.60199064	3
1	1477.277495	16.60947649	11.23000049	4.24132133	0.4268716	4.61668671	3
1	1480.277667	16.35877553	11.57501775	4.18151244	0.42757107	4.63685524	3
1	1483.279839	16.09293366	11.82497975	4.11445072	0.42814309	4.66191031	3
1	1486.312012	15.68624813	12.01339188	3.96751772	0.42824922	4.69047941	3
1	1489.344186	15.24129831	12.07605126	3.78146112	0.42846294	4.72109814	3
1	1492.377359	14.7491773	12.20601834	3.65060366	0.42803552	4.75601257	3
1	1495.396532	14.36315734	12.26034213	3.56606975	0.42815813	4.79519265	3
1	1498.409704	13.98894526	12.30282075	3.51153162	0.42955888	4.83832754	3
1	1501.409876	13.6362132	12.31682066	3.47767389	0.43011962	4.88489856	3
1	1504.410048	13.28165872	12.3674736	3.49512421	0.4303582	4.93652343	3
1	1507.442221	12.93364162	12.4152622	3.54234623	0.43067529	4.99651789	3
1	1510.442393	12.48088575	12.46553975	3.62942416	0.43103456	5.06524419	3
1	1513.442564	12.02543196	12.38043407	3.68136346	0.43142734	5.14231458	3
1	1516.444736	11.63940375	12.08145015	3.64048999	0.43215904	5.22556298	3
1	1519.447907	11.28909589	11.82193978	3.65920992	0.43362555	5.31457183	3
1	1522.475081	10.9979844	11.6052382	3.71819449	0.43432181	5.40852792	3
1	1525.508255	10.7402504	11.27126327	3.74866456	0.43476513	5.50662432	3
1	1528.541428	10.61190454	10.90771513	3.73962298	0.4351405	5.60601747	3
1	1531.573601	10.42971893	10.47493868	3.7784474	0.43275928	5.70511177	3
1	1534.573773	10.34794786	10.08312291	3.80799555	0.43220847	5.79895609	3
1	1537.573945	10.3365073	9.69123776	3.82772293	0.43188399	5.89066732	3
1	1540.608118	10.39827785	9.21892942	3.8359883	0.43195795	5.98047343	3
1	1543.640291	10.58883388	8.81831776	3.79813093	0.43135072	6.06647516	3
1	1546.672465	10.83869793	8.43523605	3.75899783	0.42967316	6.14704414	3
1	1549.675637	11.17664969	8.21850709	3.66394135	0.42858702	6.22144018	3
1	1552.70581	11.60948568	8.00675587	3.54583578	0.42793756	6.28978835	3
1	1555.738984	12.03890264	7.78510394	3.47352807	0.42776035	6.34962486	3
1	1558.739155	12.49236863	7.64485623	3.40147293	0.42815116	6.40006523	3
1	1561.772328	12.95170286	7.57602279	3.33527225	0.428734	6.43962042	3
1	1564.804502	13.43486217	7.6402023	3.23875122	0.4284097	6.46618837	3
1	1567.809674	13.85189906	7.71417613	3.18337827	0.42788841	6.48197225	3
1	1570.837847	14.2173032	7.80466263	3.15024696	0.42793749	6.49010799	3
1	1573.87102	14.55981097	7.91100592	3.12962382	0.42862725	6.49254531	3
1	1576.873192	15.02402255	8.09792847	3.10529264	0.42840178	6.48841962	3
1	1579.904366	15.35268337	8.40572321	3.07179957	0.42796671	6.47606459	3
1	1582.906538	15.59550214	8.77515117	3.04493748	0.4273957	6.45744676	3
1	1585.909709	15.86088244	9.05320325	3.06361353	0.42710782	6.43162542	3
1	1588.937882	16.02666484	9.41495984	3.07255179	0.42679291	6.3985161	3
1	1591.950055	16.06802399	9.84103247	3.07251927	0.4268191	6.35973064	3
1	1594.971227	16.07427396	10.30782362	3.09372757	0.42790609	6.3199732	3
1	1597.971399	15.97348616	10.84634616	3.13460625	0.42785332	6.28498997	3
1	1600.973571	15.76902084	11.22667451	3.1584735	0.42727009	6.25841899	3
1	1604.002744	15.50658532	11.55175056	3.19509071	0.42741716	6.24220033	3
1	1607.034917	15.17903133	11.88572964	3.27901058	0.42735167	6.23746513	3
1	1610.035089	14.80753896	12.0347485	3.32117027	0.42738523	6.24169779	3
1	1613.035261	14.40319341	11.99117126	3.30799755	0.42788047	6.25558621	3
1	1616.038432	13.97290148	11.87979898	3.30875412	0.42815324	6.27982124	3
1	1619.067605	13.56882281	11.81109086	3.36196458	0.42830657	6.31468993	3
1	1622.077778	13.21070224	11.71185146	3.42354988	0.42911304	6.35800357	3
1	1625.100951	12.81364656	11.60572738	3.52627374	0.4290502	6.40966785	3
1	1628.134124	12.39315872	11.39245066	3.63698725	0.43005645	6.46904666	3
1	1631.167298	12.03418299	11.08317966	3.73039707	0.4300875	6.53492337	3
1	1634.199471	11.82077293	10.71895974	3.77282875	0.43108821	6.6044169	3
1	1637.199643	11.64201003	10.39616848	3.83532166	0.43075614	6.67630348	3
1	1640.233816	11.57787936	9.97353356	3.85178539	0.43022565	6.74800701	3
1	1643.26599	11.64462117	9.58142772	3.82523677	0.4296445	6.81700643	3
1	1646.267161	11.83908215	9.2100886	3.75397896	0.42993958	6.88192547	3
1	1649.302335	12.12685478	8.83096935	3.6661619	0.43073844	6.93880438	3
1	1652.331508	12.40631483	8.5049123	3.60604981	0.43060572	6.98717754	3
1	1655.33168	12.69754453	8.2068789	3.56225215	0.43145264	7.02629988	3
1	1658.364853	13.11008059	8.06500311	3.4456936	0.43192924	7.05600786	3
1	1661.366025	13.5294195	8.0735397	3.3072768	0.43132914	7.07611854	3
1	1664.398198	13.96691208	8.21304434	3.16354844	0.43091613	7.08564387	3
1	1667.434372	14.43647893	8.22063713	3.09335945	0.43025604	7.08530331	3
1	1670.463545	14.8958838	8.02529944	3.13027164	0.43040802	7.07635421	3
1	1673.463717	15.29823106	7.91660213	3.19158418	0.43050103	7.05944922	3
1	1676.463889	15.74640568	7.84946084	3.28104806	0.43093281	7.03516513	3
1	1679.46506	16.1664662	7.93795273	3.3536552	0.43156629	7.00220725	3
1	1682.497233	16.37547028	7.99414531	3.39612968	0.43081406	6.96309336	3
1	1685.530407	16.74534119	8.13508386	3.48872351	0.43118031	6.91718704	3
1	1688.562581	17.12760102	8.30086967	3.60627333	0.431261	6.86476861	3
1	1691.562752	17.534969	8.25786876	3.77536899	0.4307776	6.8105216	3
1	1694.594925	17.89644145	8.25446625	3.92982145	0.43059618	6.75511988	3
1	1697.595097	18.18909939	8.43914862	4.04113511	0.43074703	6.69939771	3
1	1700.627271	18.54738511	8.67902764	4.20331428	0.4311961	6.64390885	3
1	1703.628442	18.91242191	8.86530211	4.38950891	0.42999255	6.58830277	3
1	1706.628614	19.34555943	9.02368695	4.6342613	0.42933583	6.53665225	3
1	1709.660787	19.7285943	9.24122568	4.87060883	0.42890519	6.48887319	3
1	1712.662959	20.02826238	9.57020592	5.08670924	0.42841352	6.44381213	3
1	1715.694132	20.06272947	9.98294294	5.16039245	0.42846112	6.4008164	5
1	1718.701304	19.9753337	10.41260985	5.19212499	0.42888456	6.36274508	5
1	1721.726477	19.78882818	10.80660062	5.18665645	0.42943072	6.32951682	5
1	1724.726649	19.44460611	11.141645	5.10270756	0.42948415	6.30072801	3
1	1727.72682	19.13314581	11.4398762	5.06367899	0.42800484	6.27743713	3
1	1730.758994	18.82456195	11.70188773	5.04534652	0.4281354	6.25986504	3
1	1733.760166	18.49636206	11.89931911	5.01590834	0.42769441	6.24723264	3
1	1736.792339	18.09946064	12.03697926	4.96016708	0.42721814	6.23950845	3
1	1739.825512	17.68903852	12.07975211	4.87564707	0.42736646	6.2389561	3
1	1742.825684	17.25442102	12.03452271	4.76476716	0.42751304	6.24572166	3
1	1745.827856	16.82799752	11.8659185	4.61309593	0.42756263	6.26110613	3
1	1748.858029	16.40712096	11.69707384	4.50503666	0.42673955	6.28477959	3
1	1751.858201	16.02041526	11.52519069	4.43993627	0.4267307	6.31590564	3
1	1754.891374	15.6889552	11.23829902	4.34916127	0.42672449	6.3535934	3
1	1757.923548	15.41325223	10.92824383	4.27602017	0.42639657	6.398265	3
1	1760.923719	15.13776451	10.57513017	4.20991443	0.42648926	6.44900505	3
1	1763.924891	14.93477207	10.17717648	4.1348116	0.4266306	6.50372548	3
1	1766.957065	14.75834241	9.75284235	4.0726246	0.42617847	6.56112257	3
1	1769.989238	14.64900663	9.304533	4.01045623	0.42632412	6.6178692	3
1	1772.989409	14.49284652	8.8194339	3.99675717	0.42693716	6.67248945	3
1	1775.989581	14.38965083	8.34285998	4.00718784	0.42762603	6.72071087	3
1	1778.992753	14.26699941	7.84091929	4.09125593	0.42737087	6.76148922	3
1	1782.022926	14.39016727	7.42936667	4.08448172	0.42738083	6.79363423	3
1	1785.055099	14.59148405	7.01023579	4.06774609	0.42736068	6.81817726	3
1	1788.055271	14.80995767	6.65739499	4.05514166	0.42795338	6.83401368	3
1	1791.088445	15.1458474	6.44709832	3.96054965	0.42785783	6.84040815	3
1	1794.121618	15.53250805	6.21518175	3.87110345	0.42850265	6.83983452	3
1	1797.12279	15.88968513	5.99549161	3.81530599	0.42863752	6.83203559	3
1	1800.153963	16.27547481	5.75144424	3.78667489	0.42860862	6.81536861	3
1	1803.154135	16.43024265	5.44900545	3.88453194	0.42875632	6.79180456	3
1	1806.196309	16.51993383	5.01533681	4.09533199	0.42921876	6.76334812	3
1	1809.220482	16.62233091	4.62975995	4.30759779	0.42909212	6.72861185	3
1	1812.223653	16.62360369	4.23423255	4.58276242	0.42897479	6.6884888	3
1	1815.254827	16.72034393	3.8234339	4.86618463	0.42784263	6.64239499	3
1	1818.262999	16.99998663	3.50703946	5.05595694	0.42717399	6.59030835	3
1	1821.286172	17.32036249	3.1893864	5.26790651	0.42614812	6.5347464	5
1	1824.286344	17.66094755	3.03923841	5.37170329	0.42651664	6.47465093	5
1	1827.319517	18.12286526	2.98545354	5.41406717	0.42646812	6.41007812	5
1	1830.319688	18.57159896	2.97375464	5.45842336	0.42693342	6.34242763	5
1	1833.351862	18.96530507	2.9960677	5.50313995	0.42937993	6.27365362	5
1	1836.352034	19.39136846	3.09269376	5.51977512	0.43015739	6.20304379	5
1	1839.352205	19.73226743	3.3021793	5.45672469	0.43065397	6.13042747	5
1	1842.352377	20.04572956	3.59358559	5.3498838	0.43043033	6.05657832	5
1	1845.355548	20.27248472	3.95360758	5.19325862	0.43083702	5.98249099	5
1	1848.35872	20.36504539	4.41690263	4.94114816	0.43165218	5.90976794	3
1	1851.383893	20.48367909	4.8472326	4.74841281	0.43123518	5.84084566	3
1	1854.384065	20.67937615	5.15118303	4.69036917	0.43104448	5.77585383	3
1	1857.417238	20.84011466	5.53658253	4.59862837	0.43076987	5.71456177	3
1	1860.449412	20.96332839	5.95021537	4.50642476	0.43068747	5.65776006	3
1	1863.449584	20.93304477	6.36440599	4.35423984	0.43069779	5.60406214	3
1	1866.449755	20.72678665	6.81126455	4.11406036	0.43119728	5.55427902	3
1	1869.482928	20.53678758	7.2366522	3.92799627	0.43027593	5.5112352	3
1	1872.515102	20.31127207	7.60401208	3.77721099	0.43066238	5.47417086	3
1	1875.517273	20.16820188	7.93869447	3.70427521	0.4297595	5.44259837	3
1	1878.549447	19.96484521	8.22662347	3.62800205	0.42931564	5.41518331	3
1	1881.556619	19.62239356	8.53873059	3.52386529	0.42950166	5.39470903	3
1	1884.582792	19.29100505	8.75912476	3.44711559	0.4298289	5.38125214	3
1	1887.614965	18.97141606	8.86522638	3.3780759	0.42954471	5.3737793	3
1	1890.648139	18.56088471	8.9081298	3.30036978	0.42990263	5.37252484	3
1	1893.680313	18.12154903	8.85339127	3.22961875	0.42951183	5.37620228	3
1	1896.681484	17.68975866	8.66327279	3.1647575	0.42972874	5.38382858	3
1	1899.713657	17.3128344	8.38999851	3.12400494	0.42993649	5.39249446	3
1	1902.747831	17.18817497	7.97750328	3.06536423	0.43011954	5.39511559	3
1	1905.780005	17.25449431	7.56564159	3.00938532	0.4301569	5.38665945	3
1	1908.782176	17.42909951	7.16721733	2.96719364	0.42961716	5.36739242	3
1	1911.81735	17.72503924	6.88412988	2.9388731	0.42941443	5.33803786	3
1	1914.820522	18.00469644	6.56967345	2.93850753	0.42894151	5.30100693	3
1	1917.846695	18.3192983	6.32384189	2.95690437	0.42774648	5.25822136	3
1	1920.879868	18.73436385	6.23511604	2.98154826	0.42721048	5.21161946	3
1	1923.911042	19.16028832	6.31263061	3.00847333	0.4262835	5.15946249	3
1	1926.912213	19.60149022	6.50138021	3.0539801	0.42566536	5.10225207	3
1	1929.945387	19.99023952	6.71992333	3.11591317	0.4246984	5.04197668	3
1	1932.97756	20.37589124	6.99692383	3.20874338	0.42478691	4.98195501	3
1	1935.977732	20.65022819	7.31511038	3.29956324	0.42416083	4.92154157	3
1	1939.010905	20.79821658	7.7169834	3.37913742	0.42437182	4.86250854	3
1	1942.013077	20.86465086	8.12958722	3.45364087	0.42458488	4.80473216	3
1	1945.016249	20.8280405	8.59036298	3.53070191	0.42412512	4.75127023	3
1	1948.043422	20.74685818	9.01534068	3.62345367	0.42290719	4.70283732	3
1	1951.077595	20.50735287	9.42330991	3.686707	0.42346425	4.65930449	3
1	1954.109769	20.27372996	9.80111198	3.78258245	0.42433889	4.62254376	3
1	1957.142942	19.99696254	10.17221465	3.90045569	0.42373799	4.59294109	3
1	1960.143114	19.80871592	10.55167264	4.07904988	0.42395592	4.56976554	3
1	1963.176288	19.59990237	10.90183038	4.25899569	0.42431328	4.55388737	3
1	1966.176459	19.29689432	11.06883022	4.30872693	0.42430907	4.54423947	3
1	1969.209632	18.92891094	11.23255891	4.377898	0.42432746	4.54193088	3
1	1972.241806	18.57881964	11.41895821	4.49568743	0.42397363	4.54766314	3
1	1975.243978	18.14578956	11.5540871	4.6093895	0.42443212	4.55928128	3
1	1978.247149	17.70000179	11.50647331	4.61660576	0.42435876	4.576592	3
1	1981.274323	17.23861258	11.39021585	4.6175878	0.42402315	4.60138598	3
1	1984.274494	16.79422822	11.26727193	4.65245169	0.42389053	4.6343437	3
1	1987.274666	16.40851985	10.99252327	4.59802909	0.4241938	4.67291188	3
1	1990.306839	16.07312422	10.66854026	4.53109111	0.42368905	4.71766908	3
1	1993.307011	15.85154226	10.35092897	4.44552526	0.42383676	4.76589082	3
1	1996.307182	15.61817098	10.02341046	4.39605258	0.42347781	4.8132954	3
1	1999.339356	15.41026098	9.64978863	4.34589236	0.42226807	4.85863673	3
1	2002.339528	15.3108036	9.27322849	4.25761083	0.42168526	4.90061932	3
1	2005.339699	15.35815194	8.88535988	4.09156959	0.42183997	4.93685468	3
1	2008.342871	15.34741294	8.45176704	3.9887018	0.42122429	4.96838807	3
1	2011.346043	15.42111917	8.02583923	3.86333953	0.42141229	4.99282091	3
1	2014.372216	15.55125747	7.59920978	3.73467199	0.42203485	5.01054134	3
1	2017.402389	15.72052213	7.167053	3.61962952	0.42168112	5.02165977	3
1	2020.489566	15.8809082	6.86009812	3.53835306	0.42088328	5.02769025	3
1	2023.504738	16.15818056	6.47497896	3.42875753	0.42027668	5.02856784	3
1	2026.50491	16.45216037	6.21859894	3.32937969	0.42115952	5.02358213	3
1	2029.537083	16.77246682	6.00170548	3.24636377	0.42188629	5.01369373	3
1	2032.538255	17.15204671	5.814088	3.16730319	0.42139675	4.99793161	3
1	2035.538426	17.56307162	5.75171185	3.06826089	0.42165148	4.97493554	3
1	2038.5706	17.95167062	5.70270193	3.00711493	0.42223488	4.94637051	3
1	2041.573771	18.32090054	5.4482132	3.07468497	0.4223205	4.91480743	3
1	2044.603945	18.66731429	5.25248379	3.15371851	0.42315508	4.87755309	3
1	2047.637118	19.12009107	5.09242007	3.25464529	0.42279341	4.83574919	3
1	2050.670292	19.58968734	5.02609687	3.35464444	0.42234956	4.79057747	3
1	2053.702466	20.0254631	5.09689785	3.41880724	0.42246777	4.74105017	3
1	2056.702637	20.45985632	5.17914548	3.52857952	0.42327926	4.68755437	3
1	2059.702808	20.80795724	5.27452442	3.63627466	0.42340574	4.63002767	3
1	2062.735982	21.18389497	5.47825276	3.7413606	0.42384678	4.56955113	3
1	2065.769156	21.45392514	5.7725979	3.78359304	0.42406645	4.50568473	3
1	2068.802329	21.67675089	6.02946581	3.84517797	0.42369158	4.43986524	3
1	2071.834502	21.92245996	6.35499309	3.93662004	0.42369569	4.37238695	3
1	2074.837674	22.08081911	6.74066467	3.98968699	0.4238009	4.30263657	3
1	2077.840846	22.05320863	7.16557254	3.93309567	0.42360157	4.23028088	3
1	2080.867019	21.88703784	7.55131602	3.81336531	0.42369385	4.15836089	3
1	2083.867191	21.73727041	7.96338279	3.75262336	0.42371325	4.09025783	3
1	2086.900364	21.53850984	8.31322715	3.69322463	0.4239699	4.02711545	3
1	2089.900536	21.17590501	8.55551198	3.53740306	0.42402296	3.97006601	3
1	2092.900707	20.78480395	8.70189274	3.38044953	0.42367676	3.92073374	3
1	2095.932881	20.42336656	8.8844024	3.2992202	0.42352782	3.87990314	3
1	2098.933053	20.17073	9.04157797	3.29055222	0.42357382	3.84653916	3
1	2101.966226	19.66222345	9.10302771	3.18424983	0.42222403	3.82156649	3
1	2104.966397	19.23979365	9.03934675	3.09178464	0.42210138	3.80664147	3
1	2107.966569	18.88762643	8.88941069	3.00473025	0.42166186	3.798095	3
1	2110.997742	18.4900737	8.75167804	2.95263679	0.42122921	3.79316237	3
1	2113.998914	18.10989954	8.54806835	2.91133707	0.42140881	3.79205431	3
1	2117.031087	17.81114037	8.25057572	2.86509801	0.42189833	3.79409006	3
1	2120.031259	17.48413865	7.98051636	2.87146295	0.42217294	3.79913359	3
1	2123.064433	17.18877035	7.68789477	2.90913312	0.42253847	3.80779864	3
1	2126.097606	16.86122872	7.42810193	3.00683619	0.42156869	3.81950685	3
1	2129.13078	16.61246093	7.04390724	3.09699166	0.42088301	3.83441706	3
1	2132.162953	16.43833512	6.66684516	3.19898316	0.42049968	3.85138517	3
1	2135.163125	16.26111901	6.32948318	3.34954372	0.42012858	3.86900571	3
1	2138.164296	16.21351728	5.86470435	3.49144669	0.41971752	3.88651544	3
1	2141.167468	16.29114668	5.52378636	3.562417	0.41856766	3.9033597	3
1	2144.17064	16.44887724	5.11007272	3.64427639	0.41838438	3.92018958	3
1	2147.195813	16.68641608	4.80128112	3.67021565	0.41829262	3.93691813	3
1	2150.195984	16.87426038	4.50421128	3.74979831	0.41819026	3.95421913	3
1	2153.229158	17.16033736	4.24194489	3.78794524	0.41875448	3.97138572	3
1	2156.262331	17.51239377	4.10717119	3.7455963	0.41930194	3.98669684	3
1	2159.272503	17.86590938	4.06511801	3.66814074	0.41901115	4.0004778	3
1	2162.294676	18.29535853	3.92936489	3.66623244	0.4184035	4.01329924	3
1	2165.294848	18.76956031	3.98583618	3.55697057	0.41755524	4.0238343	3
1	2168.297019	19.17831094	4.18974791	3.3889757	0.41715341	4.03282187	3
1	2171.309192	19.47110011	4.44144887	3.22528194	0.41692704	4.04116077	3
1	2174.327364	19.73388855	4.70247794	3.08186809	0.41570419	4.04982543	3
1	2177.327536	20.04263971	5.03295577	2.93560109	0.41558281	4.0575691	3
1	2180.36071	20.25404652	5.40185096	2.80811247	0.41552519	4.06491826	3
1	2183.417884	20.42617487	5.77879588	2.71764473	0.41523094	4.07306772	3
1	2186.427057	20.60798311	6.16123806	2.66504576	0.41535653	4.08109645	3
1	2189.45923	20.75576059	6.52764113	2.64112043	0.41537787	4.08931404	3
1	2192.459402	20.81527572	6.94474545	2.6219273	0.41473673	4.09631321	3
1	2195.492575	20.73050973	7.46406364	2.6049689	0.41518434	4.10223992	3
1	2198.493747	20.63900221	7.88997011	2.62467917	0.41458956	4.10875205	3
1	2201.52592	20.49162365	8.2845224	2.6652802	0.41315846	4.11396457	3
1	2204.528092	20.18577532	8.60464207	2.6991581	0.41234431	4.11912034	3
1	2207.558265	19.6962608	8.69788946	2.68709228	0.41236378	4.12865738	3
1	2210.591439	19.25059095	8.73997072	2.7109322	0.41351469	4.1450264	3
1	2213.602611	18.81509599	8.86698527	2.82399918	0.41354334	4.16601865	3
1	2216.624784	18.39997439	8.71292049	2.87616539	0.41350589	4.19340947	3
1	2219.657958	18.1068576	8.50088069	2.90682625	0.41402065	4.22566538	3
1	2222.691131	17.71069142	8.34740975	3.05045165	0.41392918	4.26226432	3
1	2225.692303	17.50353457	7.9553308	3.0618306	0.41425175	4.3026043	3
1	2228.723476	17.5793822	7.50167967	2.95645411	0.414273	4.34741145	3
1	2231.723648	17.60755672	7.047357	2.94124189	0.41435891	4.3971991	3
1	2234.723819	17.55057987	6.57401047	3.03251696	0.41410171	4.44809501	3
1	2237.725991	17.68429395	6.14874951	3.06661439	0.41436659	4.49644715	3
1	2240.756164	17.89078454	5.76751854	3.10271089	0.41401548	4.54346637	3
1	2243.764336	18.20604849	5.54951354	3.07511378	0.41423864	4.58770441	3
1	2246.788509	18.52541177	5.23628111	3.13490219	0.4143937	4.6313603	3
1	2249.788681	18.92930254	5.06873785	3.14726945	0.41587126	4.67156392	3
1	2252.821854	19.2670558	5.08399749	3.10791009	0.41483299	4.70685155	3
1	2255.822026	19.69414746	5.14850108	3.07083517	0.41449881	4.73830223	3
1	2258.855199	20.11108816	5.1899128	3.09500488	0.41544106	4.76820166	3
1	2261.889373	20.44500358	5.37197046	3.07141618	0.41512532	4.79370018	3
1	2264.921546	20.84996578	5.50306538	3.13171876	0.41501353	4.81664347	3
1	2267.95372	21.20595354	5.67407655	3.19292778	0.41483183	4.8373778	3
1	2270.956892	21.47787403	6.00747263	3.17707698	0.41464445	4.85578588	3
1	2273.987065	21.75308386	6.3419863	3.19956688	0.41423627	4.87230063	3
1	2277.020238	21.91894806	6.6577163	3.20365739	0.41431881	4.88701856	3
1	2280.053412	22.1543131	6.95573854	3.27380946	0.41362662	4.90013217	3
1	2283.053584	22.45874276	7.26991984	3.40881995	0.41444222	4.91156937	3
1	2286.053755	22.70135701	7.61760773	3.53077932	0.41532015	4.91968985	3
1	2289.085928	22.94144773	7.97729034	3.67884827	0.41508115	4.92547048	3
1	2292.119102	23.0812701	8.29960342	3.77866128	0.41588748	4.92792057	3
1	2295.152276	23.12118302	8.66637726	3.83029189	0.41614126	4.92604438	3
1	2298.184449	23.02817906	9.04819514	3.81395169	0.41653294	4.91939457	3
1	2301.18462	22.8710241	9.43481304	3.78520242	0.41745633	4.90809992	3
1	2304.187792	22.56584451	9.75990918	3.67472071	0.41792341	4.89040479	3
1	2307.216966	22.21331431	10.03228217	3.55981088	0.41851026	4.86809413	3
1	2310.227138	21.85200186	10.21447082	3.44620869	0.41866617	4.84181136	3
1	2313.25031	21.50230037	10.33983579	3.34470373	0.41817994	4.81115956	3
1	2316.250482	21.14878961	10.41401536	3.24556247	0.41789271	4.77574006	3
1	2319.250654	20.73218747	10.49255331	3.1725261	0.41745175	4.73574961	3
1	2322.282827	20.41036626	10.45778433	3.08530405	0.4179944	4.69168385	3
1	2325.282999	20.07522959	10.34927944	2.98791246	0.41882403	4.64553842	3
1	2328.316172	19.73513049	10.18446201	2.89855322	0.41783366	4.59883635	3
1	2331.316344	19.43385631	9.95112039	2.81196557	0.41713827	4.55746751	3
1	2334.316515	19.18927649	9.64223531	2.72482189	0.4173088	4.5254009	3
1	2337.319687	18.94806683	9.2883283	2.67548788	0.41752863	4.50377827	3
1	2340.348861	18.78520906	8.92976892	2.65609019	0.41813201	4.49350859	3
1	2343.381034	18.62176575	8.58193287	2.71002005	0.4171829	4.49283214	3
1	2346.382205	18.53308697	8.14826035	2.79542692	0.41608451	4.49804505	3
1	2349.414379	18.50981511	7.72814556	2.90761097	0.41649136	4.50851991	3
1	2352.414551	18.5596054	7.40076436	3.0050086	0.41605048	4.52436816	3
1	2355.414722	18.6546192	7.05345109	3.12318369	0.41578621	4.54458704	3
1	2358.447896	18.88647047	6.67472643	3.23857606	0.41531107	4.56980562	3
1	2361.448067	19.27965179	6.40638715	3.29666243	0.41611865	4.59998478	3
1	2364.480241	19.70233311	6.32494243	3.29529853	0.41566929	4.63338945	3
1	2367.481412	20.09755754	6.30558297	3.30240407	0.41522658	4.6684085	3
1	2370.512586	20.48907485	6.30785396	3.33171536	0.41384212	4.705405	3
1	2373.512757	20.88133817	6.37921818	3.35517447	0.41270394	4.74405615	3
1	2376.545931	21.30689864	6.52294032	3.37659942	0.41172037	4.78449572	3
1	2379.560103	21.65364767	6.77371703	3.3610858	0.41090603	4.82677402	3
1	2382.579276	21.9652003	7.06805602	3.35226039	0.41061409	4.869577	3
1	2385.611449	22.21974996	7.39292913	3.3428746	0.41026483	4.91106313	3
1	2388.611621	22.37866799	7.79124897	3.29304719	0.41034444	4.94760434	3
1	2391.611793	22.42959802	8.18899227	3.22242894	0.41022407	4.97847325	3
1	2394.611964	22.44353105	8.62868427	3.15234373	0.41020053	5.00290618	3
1	2397.612136	22.3661509	9.04191153	3.07285372	0.40929432	5.01995072	3
1	2400.613307	22.32757719	9.48553185	3.04131516	0.40918707	5.03081272	3
1	2403.643481	22.27804876	9.8908961	3.03961459	0.41033406	5.03621921	3
1	2406.652653	22.250108	10.28368894	3.08683387	0.4107714	5.03419982	3
1	2409.676826	22.09060849	10.73321261	3.12435524	0.41061973	5.02439031	3
1	2412.676997	21.83262425	11.02457206	3.11105219	0.41086494	5.00781055	3
1	2415.709171	21.53966945	11.32565373	3.12557164	0.41108728	4.98541195	3
1	2418.709342	21.22564051	11.57893797	3.15057062	0.41088643	4.95765328	3
1	2421.710514	20.86265138	11.75937783	3.16582022	0.41058612	4.92497859	3
1	2424.742688	20.51811581	11.90732713	3.20019984	0.41085195	4.88907837	3
1	2427.775861	20.1276801	12.07851595	3.27494583	0.41147793	4.84942577	3
1	2430.776032	19.74192679	12.12448302	3.32082881	0.41185669	4.80611689	3
1	2433.779204	19.25766293	12.01319827	3.33990241	0.41183185	4.75915585	3
1	2436.809378	18.84258554	11.79514196	3.34272011	0.41210455	4.71147061	3
1	2439.842551	18.56171444	11.45216242	3.30119322	0.41172303	4.66433132	3
1	2442.874724	18.39621004	11.05498817	3.24330051	0.4127764	4.61767011	3
1	2445.874896	18.33256556	10.59119524	3.17328413	0.41321207	4.57374875	3
1	2448.90707	18.25819066	10.16894104	3.15078179	0.41347537	4.53215325	3
1	2451.907241	18.34484442	9.73366677	3.10417188	0.41378626	4.49444156	3
1	2454.940415	18.43820325	9.30899738	3.09312833	0.41429167	4.45947621	3
1	2457.940586	18.60860105	8.90804698	3.09504039	0.41447239	4.42723404	3
1	2460.97276	18.89977043	8.67716482	3.07205241	0.41547839	4.40023526	3
1	2463.973931	19.22917015	8.44712953	3.09174659	0.41618459	4.37705772	3
1	2466.977103	19.65553356	8.30690773	3.12892391	0.4174998	4.35626932	3
1	2470.005276	20.05848526	8.21776617	3.19961885	0.41815024	4.33874961	3
1	2473.006448	20.49799826	8.1902621	3.30277675	0.41990856	4.32517128	3
1	2476.038621	20.90644904	8.38699283	3.36006778	0.42058117	4.31459358	3
1	2479.038793	21.19423406	8.59180761	3.41503084	0.42163432	4.30376279	3
1	2482.038965	21.43014919	8.85793377	3.46331097	0.42246858	4.29297228	3
1	2485.039136	21.64216847	9.23368327	3.51266464	0.4232612	4.28220221	3
1	2488.07131	21.82373112	9.6404411	3.58397832	0.42359947	4.27056133	3
1	2491.104483	21.91157579	10.08730847	3.6425414	0.42432332	4.25871295	3
1	2494.104655	21.95000712	10.41145583	3.70183774	0.42568883	4.24494717	3
1	2497.105826	21.98289859	10.82650662	3.79535886	0.42623028	4.23143187	3
1	2500.142	21.8669406	11.28848732	3.84838722	0.42696384	4.21770924	3
1	2503.145172	21.72839873	11.63920601	3.89247556	0.42829039	4.20288689	3
1	2506.170345	21.58654817	12.0306086	3.98026054	0.42896298	4.18903474	3
1	2509.202518	21.30952098	12.38624747	4.0131615	0.42902711	4.17350378	3
1	2512.20269	20.92530939	12.74901283	4.03986826	0.42842657	4.1519314	3
1	2515.202862	20.61848036	13.01900202	4.08321258	0.42852985	4.12468099	3
1	2518.236035	20.37801381	13.33679526	4.20487274	0.42879505	4.09541703	3
1	2521.268209	20.23187439	13.50566595	4.27284682	0.42911983	4.06111555	3
1	2524.26838	20.04009498	13.75054201	4.39355147	0.42959281	4.0231273	3
1	2527.268552	19.76899605	13.96405501	4.49121443	0.42888542	3.9815497	3
1	2530.270723	19.41928864	14.10889315	4.54497247	0.42789185	3.93481286	3
1	2533.300897	19.00251777	14.19709423	4.57619304	0.42813148	3.88405886	3
1	2536.301068	18.58655396	14.04811783	4.45238228	0.42835957	3.82818881	3
1	2539.334242	18.167541	13.87400375	4.34367207	0.42809175	3.76916277	3
1	2542.334414	17.78237225	13.7027496	4.26559505	0.42831043	3.70786129	3
1	2545.368587	17.47046618	13.48404283	4.16656412	0.42836919	3.6445833	3
1	2548.39976	17.20791437	13.24256683	4.0636185	0.42847167	3.58066258	3
1	2551.399932	16.9055061	12.94176236	3.96093693	0.42906762	3.51400829	3
1	2554.400104	16.67053659	12.55470334	3.81464852	0.42941212	3.44503374	3
1	2557.432277	16.46341306	12.12649663	3.67204824	0.42952986	3.37635224	3
1	2560.432448	16.19184523	11.827622	3.65693318	0.42884939	3.3087274	3
1	2563.43562	15.98854381	11.47752809	3.61828153	0.42903087	3.24188976	3
1	2566.465794	15.78185958	11.08018188	3.60364747	0.42920882	3.17826139	3
1	2569.465965	15.54048349	10.79339124	3.67568697	0.42944104	3.11824329	3
1	2572.498139	15.33427347	10.45041569	3.74825956	0.42934205	3.062451	3
1	2575.49831	15.22836109	10.00302402	3.78254597	0.43004163	3.0121929	3
1	2578.531484	15.05707273	9.62036723	3.91072401	0.43048845	2.96919447	3
1	2581.564657	14.99404584	9.20751957	4.003801	0.4301307	2.93302032	3
1	2584.569829	15.08944639	8.78311571	4.02388905	0.42952718	2.90141346	3
1	2587.597003	15.26876802	8.36903919	4.02954355	0.42942627	2.8739182	3
1	2590.598174	15.41400048	8.00245993	4.08474863	0.42940306	2.85109658	3
1	2593.630347	15.66935995	7.62385621	4.12156504	0.4295646	2.832908	3
1	2596.633519	16.02303945	7.41155553	4.05343218	0.42899543	2.81953689	3
1	2599.636691	16.44200156	7.39441932	3.8707387	0.42890194	2.81075065	3
1	2602.662864	16.88877883	7.35599663	3.7385088	0.42859935	2.80851483	3
1	2605.663035	17.37239518	7.4680861	3.54671517	0.42821365	2.81283121	3
1	2608.679208	17.80449265	7.63597078	3.38491699	0.42835805	2.82505869	3
1	2611.696381	18.2522785	7.86998399	3.24481285	0.4289346	2.84539163	3
1	2614.729554	18.63341668	8.09403283	3.16793151	0.42938491	2.87458292	3
1	2617.761728	18.99842464	8.42502131	3.09577551	0.42901404	2.91087683	3
1	2620.761899	19.21437799	8.86373524	3.00737802	0.42836521	2.95397356	3
1	2623.795073	19.30059025	9.35576535	2.92512027	0.42781012	3.0030996	3
1	2626.796244	19.13128106	9.73960804	2.82719379	0.42740982	3.05636669	3
1	2629.798416	18.94263985	10.18451444	2.76411664	0.42800492	3.110348	3
1	2632.82759	18.69072949	10.57476774	2.73352718	0.42893712	3.1649228	3
1	2635.837761	18.38672296	10.93746476	2.73870413	0.42937535	3.21424242	3
1	2638.859934	18.03566967	11.23798785	2.77590468	0.42977798	3.25378113	3
1	2641.860106	17.60997591	11.42805074	2.82988895	0.42908117	3.28219157	3
1	2644.860278	17.09042671	11.46515775	2.90089407	0.43035561	3.29739434	3
1	2647.893451	16.62584799	11.28917907	2.94238217	0.43095681	3.30108282	3
1	2650.925624	16.24586814	10.97332328	2.9651455	0.43084186	3.29597187	3
1	2653.926796	15.84365719	10.74237504	3.07776818	0.43123677	3.28233266	3
1	2656.95897	15.52078047	10.46243697	3.18710236	0.43147006	3.26083211	3
1	2659.961141	15.30221772	10.06854059	3.26227158	0.4307663	3.23311037	3
1	2662.963313	15.20281488	9.66462344	3.30817579	0.42997136	3.20152587	3
1	2665.991486	15.30193572	9.23512868	3.27123377	0.43053186	3.16786772	3
1	2668.991658	15.52938619	8.87941092	3.1889084	0.42998334	3.13488375	3
1	2672.024831	15.80917126	8.56082444	3.1137324	0.43181043	3.10399683	3
1	2675.026003	16.10125035	8.22376912	3.08960781	0.43278727	3.0754893	3
1	2678.057176	16.39357055	7.98343121	3.06961962	0.43360498	3.04944638	3
1	2681.057348	16.69625578	7.8555976	3.02511638	0.43386562	3.02582141	3
1	2684.057519	17.12488803	7.71036987	3.00021203	0.43395535	3.0046579	3
1	2687.057691	17.54440529	7.59336297	3.0210871	0.43338798	2.98636337	3
1	2690.057863	17.94609897	7.57598278	3.03779049	0.43282956	2.96997569	3
1	2693.060034	18.35305648	7.6908545	3.02387823	0.43262734	2.95486424	3
1	2696.088208	18.73740605	7.91669297	2.9938181	0.43267825	2.94233464	3
1	2699.089379	19.10778368	8.13643519	3.01733724	0.43294095	2.93476615	3
1	2702.122553	19.43936789	8.51717725	3.00742596	0.43292159	2.93105422	3
1	2705.137725	19.7365379	8.84548731	3.06153887	0.43237772	2.93159527	3
1	2708.154898	19.98124452	9.16890157	3.13845284	0.43138183	2.93628309	3
1	2711.155069	20.1680728	9.53266413	3.21615686	0.43110608	2.94465448	3
1	2714.155241	20.12830061	9.93802648	3.16762176	0.43176835	2.95593055	3
1	2717.155413	20.04009032	10.36693086	3.1318261	0.43120427	2.96921109	3
1	2720.187586	19.8471809	10.7474962	3.06609734	0.43020507	2.98345495	3
1	2723.188758	19.58220538	11.04106067	2.97513894	0.43017485	2.99889148	3
1	2726.220931	19.21366401	11.29031592	2.85935808	0.42943726	3.01496504	3
1	2729.254105	18.84865933	11.58799079	2.81991385	0.42939712	3.0300786	3
1	2732.286278	18.50937805	11.68438256	2.73678662	0.43005159	3.04595836	3
1	2735.286449	18.07329726	11.70426113	2.63896064	0.4302193	3.06072724	3
1	2738.286621	17.63668278	11.56338959	2.52713032	0.42996797	3.07651882	3
1	2741.319795	17.28802636	11.29337129	2.42702902	0.42981412	3.09300218	3
1	2744.352968	17.05574806	10.91212543	2.34265496	0.4295374	3.11036199	3
1	2747.386142	16.85081693	10.5556047	2.33047378	0.42999251	3.1291754	3
1	2750.386313	16.66360436	10.18030192	2.38703325	0.42978389	3.14945248	3
1	2753.386485	16.56126324	9.77960786	2.48413573	0.42923786	3.17273335	3
1	2756.386656	16.53888935	9.38399978	2.60339505	0.42874337	3.19785681	3
1	2759.390828	16.63971099	8.94534122	2.7407536	0.42844709	3.22466632	3
1	2762.418002	16.70772963	8.52150962	2.94568153	0.42802267	3.25188961	3
1	2765.421173	16.86832152	8.10456481	3.17248397	0.42799613	3.28006519	3
1	2768.450346	17.18530606	7.84178683	3.31661237	0.42704438	3.3085458	3
1	2771.451518	17.47792286	7.6537763	3.46175124	0.42626844	3.3365563	3
1	2774.483692	17.83297541	7.50525662	3.61462457	0.42536458	3.364879	3
1	2777.517865	18.24402342	7.46188678	3.73384532	0.42541821	3.39442736	3
1	2780.549038	18.65656215	7.47467133	3.85912576	0.42481102	3.42564445	3
1	2783.54921	19.0631204	7.6648928	3.89565864	0.42446694	3.45860365	3
1	2786.549382	19.39058148	8.00934056	3.84595401	0.42482722	3.49277258	3
1	2789.551553	19.66092784	8.41285081	3.78629307	0.42523239	3.52634134	3
1	2792.583727	19.79779656	8.77349025	3.72399375	0.42497969	3.55791464	3
1	2795.615901	19.92890102	9.20800371	3.66098615	0.42445506	3.58702378	3
1	2798.648074	20.01056119	9.67742646	3.60082355	0.4241821	3.61481492	3
1	2801.663246	19.98702487	10.1416461	3.51977329	0.42360559	3.64011569	3
1	2804.681419	19.91275583	10.5515537	3.45224112	0.42349029	3.66272267	3
1	2807.68259	19.7040608	10.93850693	3.3340214	0.42363107	3.68187858	3
1	2810.714764	19.49912725	11.25901722	3.24737982	0.42377179	3.69648175	3
1	2813.714935	19.40640909	11.69825447	3.27000569	0.42360817	3.70953669	3
1	2816.747109	19.28588322	12.14710737	3.32079339	0.42356812	3.72345932	3
1	2819.747281	19.09364035	12.43197428	3.31394993	0.42405398	3.73744786	3
1	2822.749452	18.85568978	12.76097695	3.32927272	0.42357119	3.74987412	3
1	2825.779625	18.59059899	13.07207075	3.35779852	0.42300075	3.76131069	3
1	2828.779797	18.22451019	13.29157853	3.34006056	0.42396702	3.76998498	3
1	2831.780969	17.85155749	13.44838983	3.33059904	0.42512142	3.77509641	3
1	2834.813142	17.41901267	13.49430404	3.29801768	0.4252319	3.77673782	3
1	2837.813314	17.03438851	13.51344379	3.29587778	0.4257547	3.77482832	3
1	2840.845487	16.6765264	13.33947732	3.22774041	0.42609314	3.76851315	3
1	2843.86666	16.35691085	13.09680604	3.16399703	0.4261921	3.76054025	3
1	2846.878832	16.06352219	12.84591599	3.13510232	0.42636657	3.7538058	3
1	2849.912006	15.88670507	12.50619336	3.07400305	0.42703007	3.75098447	3
1	2852.914177	15.81977815	12.08690018	2.98993779	0.42649678	3.75291512	3
1	2855.947351	15.88854465	11.69446878	2.89613635	0.4265167	3.76071998	3
1	2858.977524	15.92078683	11.31977365	2.8619147	0.42687583	3.77483606	3
1	2862.010698	16.07418809	10.97621482	2.81186263	0.42823032	3.79604352	3
1	2865.043871	16.33727126	10.58545474	2.77457585	0.42910559	3.82402522	3
1	2868.044043	16.66466755	10.37082127	2.73231339	0.42910759	3.85708886	3
1	2871.076216	16.93225003	10.30769414	2.7010421	0.42855624	3.89377501	3
1	2874.076388	17.32934338	10.29982721	2.67282778	0.42878624	3.9320193	3
1	2877.07656	17.70293136	10.39692029	2.65559768	0.42845766	3.96882868	3
1	2880.108733	18.01481745	10.67104202	2.61917145	0.42799603	4.00389425	3
1	2883.108905	18.36722376	11.00145736	2.64246516	0.42877816	4.03684994	3
1	2886.110076	18.4909988	11.43593619	2.64630226	0.42890866	4.06559808	3
1	2889.14225	18.48192873	11.8619448	2.66063491	0.42882485	4.09008829	3
1	2892.175423	18.38477611	12.22819294	2.67886002	0.42870024	4.11011837	3
1	2895.175595	18.33045146	12.65373942	2.74617442	0.42860751	4.12681668	3
1	2898.175766	18.21309088	13.09646527	2.83671964	0.42874883	4.139428	3
1	2901.20794	18.12897506	13.4859349	2.96363185	0.42880108	4.14923855	3
1	2904.208111	17.94665905	13.83501703	3.0880098	0.42942427	4.15616412	3
1	2907.240285	17.73290057	14.22757888	3.27057833	0.42972368	4.15931307	3
1	2910.240457	17.42906452	14.53739392	3.42047007	0.42933775	4.15826823	3
1	2913.240628	17.08253661	14.84416315	3.59859507	0.43023903	4.15346181	3
1	2916.272801	16.71072399	15.0784272	3.75687362	0.42985757	4.1454594	3
1	2919.274973	16.3455775	15.2356487	3.88563703	0.42978671	4.1331383	3
1	2922.306147	15.95952257	15.37778814	4.03190065	0.43040337	4.1172771	3
1	2925.306318	15.56884468	15.49930516	4.19098926	0.43081102	4.09870609	3
1	2928.339492	15.1498493	15.42879014	4.24233715	0.4309033	4.07626267	3
1	2931.372665	14.76226618	15.26053641	4.24679173	0.43030126	4.05100119	3
1	2934.373837	14.34796688	15.14507565	4.33350093	0.42979179	4.02478931	3
1	2937.40501	13.91949038	14.86980033	4.36532071	0.42878333	3.99595964	3
1	2940.405182	13.58333548	14.49611542	4.33783258	0.42864609	3.96420714	3
1	2943.438355	13.3656989	14.1126439	4.27568045	0.4293489	3.93055928	3
1	2946.439527	13.38796503	13.64476308	4.05427791	0.42937714	3.8935579	3
1	2949.4717	13.52917815	13.19700739	3.79835735	0.42919951	3.85672526	3
1	2952.472872	13.65443053	12.77890225	3.60186748	0.42901724	3.82738693	3
1	2955.476044	13.8398268	12.36637733	3.42035859	0.42939748	3.81006831	3
1	2958.504217	13.99181703	11.95195688	3.31440482	0.42978222	3.80579154	3
1	2961.53739	14.23701579	11.55739688	3.20565419	0.43031574	3.81234588	3
1	2964.569564	14.51341991	11.26880406	3.11131261	0.43019305	3.8255823	3
1	2967.586736	14.85716681	10.99933377	3.02193716	0.43022858	3.84387639	3
1	2970.602909	15.28760943	10.80860748	2.9218354	0.43084441	3.86686703	3
1	2973.603081	15.63984092	10.67784017	2.86138223	0.43145259	3.89242853	3
1	2976.635254	16.00215454	10.53636111	2.83493482	0.43167878	3.92009873	3
1	2979.635426	16.47329651	10.47545388	2.81302706	0.43191467	3.94894789	3
1	2982.668599	16.90294713	10.58746745	2.7895471	0.4323937	3.97742003	3
1	2985.670771	17.36388826	10.63718502	2.87085046	0.4321437	4.00519735	3
1	2988.701944	17.85108831	10.61282458	3.06408249	0.43241647	4.03283406	3
1	2991.710116	18.28586266	10.58132092	3.29986261	0.43275036	4.06030632	3
1	2994.735289	18.7186134	10.57935181	3.57221663	0.43272885	4.08804443	3
1	2997.767463	19.15775481	10.72680228	3.84023625	0.43297841	4.11753522	3
1	3000.800636	19.45390102	11.12594465	3.98052812	0.43383581	4.14741564	3
1	3003.800808	19.68465769	11.51409103	4.12683225	0.43420501	4.1744884	3
1	3006.833982	19.79159887	11.94586563	4.21672824	0.43500501	4.20002394	3
1	3009.866155	19.70381964	12.3785226	4.19351221	0.43593716	4.22149959	3
1	3012.866326	19.37343728	12.8111908	4.02672446	0.43677405	4.23678771	3
1	3015.866498	19.02087973	13.15841663	3.88162312	0.43607243	4.24528285	3
1	3018.86867	18.69142296	13.44716108	3.78173053	0.43623174	4.24861831	3
1	3021.901843	18.35162412	13.59740237	3.66079974	0.43780757	4.2465925	3
1	3024.933016	17.97005862	13.76921483	3.55982877	0.43758602	4.24142475	3
1	3027.96519	17.58612039	13.91882891	3.49022932	0.43781593	4.23306348	3
1	3030.966362	17.18029785	14.04449652	3.43746172	0.4384444	4.22158763	3
1	3033.998535	16.75106208	14.08256792	3.37044069	0.43720682	4.2064596	3
1	3037.030708	16.33891344	13.9029597	3.23221619	0.43677423	4.18521312	3
1	3040.03088	15.90376027	13.78677208	3.15374761	0.43694803	4.16320951	3
1	3043.031052	15.52481148	13.58668849	3.07224661	0.43785308	4.14221983	3
1	3046.031223	15.18863188	13.3072395	2.98692558	0.43792714	4.12389637	3
1	3049.065397	14.82171878	13.09206261	2.95889774	0.43743225	4.10910385	3
1	3052.066568	14.43454212	12.91769351	2.97976428	0.43668991	4.0970463	3
1	3055.096742	13.98316741	12.76696385	3.05756597	0.43707388	4.08692708	3
1	3058.129915	13.60975996	12.56154473	3.14026877	0.43713744	4.07777092	3
1	3061.130087	13.3903387	12.21342294	3.1625151	0.43702555	4.06977758	3
1	3064.130259	13.23602571	11.71749282	3.17304424	0.43676691	4.06536313	3
1	3067.162432	13.02356651	11.36840675	3.25712089	0.43638982	4.06526845	3
1	3070.195605	12.95383323	10.96980387	3.29530624	0.43659876	4.06621657	3
1	3073.228779	12.99647071	10.56255319	3.30233504	0.43659522	4.06783831	3
1	3076.228951	13.00110877	10.13694938	3.35890048	0.43677798	4.07115382	3
1	3079.229122	12.96928079	9.71559165	3.46141071	0.43718264	4.07547415	3
1	3082.261295	12.99175604	9.36377643	3.54436835	0.43709856	4.07957243	3
1	3085.264467	13.10551656	8.98247361	3.62713647	0.43715424	4.08362952	3
1	3088.267639	13.3257609	8.67968517	3.65876753	0.43619342	4.08757673	3
1	3091.293812	13.70755281	8.40219741	3.65892469	0.43559129	4.09307376	3
1	3094.293984	14.14427854	8.27095853	3.60883392	0.43534322	4.10158987	3
1	3097.327157	14.59498249	8.19728335	3.57502358	0.43540607	4.11454768	3
1	3100.359331	15.04885196	8.26374116	3.5049861	0.43459063	4.13040759	3
1	3103.360502	15.47720054	8.39007045	3.45026041	0.43435347	4.14810048	3
1	3106.361674	15.91144611	8.52459702	3.44661403	0.43434993	4.16804139	3
1	3109.392848	16.37913847	8.62389218	3.5314332	0.43430895	4.19092663	3
1	3112.393019	16.69057457	8.92583996	3.49040243	0.43414109	4.21622247	3
1	3115.427192	17.04378568	9.1825547	3.53842737	0.4349535	4.24537069	3
1	3118.429364	17.27562624	9.58944629	3.50246667	0.4348393	4.27557496	3
1	3121.458538	17.34321925	9.98901901	3.43086649	0.43435647	4.30744694	3
1	3124.458709	17.23774238	10.44379905	3.29790545	0.43414744	4.34014543	3
1	3127.490882	17.04870533	10.83150882	3.19453941	0.43474712	4.37182891	3
1	3130.492054	16.84635046	11.23394031	3.1354107	0.43373463	4.40184604	3
1	3133.524228	16.61897761	11.62514474	3.10273913	0.43361779	4.43166883	3
1	3136.557401	16.36934313	11.9503552	3.08137471	0.43289728	4.46046597	3
1	3139.557573	16.11733297	12.27676871	3.0811893	0.43192589	4.4892034	3
1	3142.590746	15.93195463	12.66619263	3.1469391	0.43192619	4.52032566	3
1	3145.623919	15.6048597	12.89495065	3.13903766	0.43187872	4.5547442	3
1	3148.625091	15.2106906	13.01133263	3.09155598	0.43109101	4.58815943	3
1	3151.627263	14.74250119	13.03368341	3.02036385	0.42976114	4.61671201	3
1	3154.656436	14.30742514	12.87970392	2.90955416	0.42943463	4.63637137	3
1	3157.68961	13.91748711	12.60252904	2.79777838	0.42874285	4.64685314	3
1	3160.721783	13.53692627	12.32791857	2.73700823	0.42856325	4.65099963	3
1	3163.721955	13.15758725	12.06782936	2.73301456	0.42755254	4.65170756	3
1	3166.755128	12.85798827	11.80143367	2.74916809	0.42714339	4.64897717	3
1	3169.788302	12.53374016	11.5547635	2.82589197	0.4272408	4.6425696	3
1	3172.789474	12.19450102	11.2864672	2.95758035	0.4282656	4.63162041	3
1	3175.821647	12.03214765	10.94841592	3.02877713	0.42803478	4.61698173	3
1	3178.821818	11.98628017	10.54200585	3.0802851	0.42736825	4.59926634	3
1	3181.82299	11.99800836	10.06407325	3.16062584	0.42681998	4.57984014	3
1	3184.826162	12.03090181	9.70626206	3.24141138	0.42706454	4.55839191	3
1	3187.853335	12.11311243	9.30611311	3.34681039	0.42700515	4.53391389	3
1	3190.853507	12.3577046	8.93617568	3.39048499	0.42660083	4.50813099	3
1	3193.853678	12.67588617	8.59104578	3.43861957	0.4263737	4.48437726	3
1	3196.886852	13.02041358	8.32318195	3.48356354	0.42580931	4.46292963	3
1	3199.887023	13.36227657	8.09951855	3.55193146	0.42606985	4.44145129	3
1	3202.919197	13.66592553	7.9858826	3.5900921	0.4256942	4.41871731	3
1	3205.95237	14.09759144	7.96398906	3.57915487	0.42479573	4.39514823	3
1	3208.952542	14.51368036	8.14396246	3.46557062	0.42487172	4.36998429	3
1	3211.985715	14.8574181	8.390053	3.35369424	0.42432346	4.34449138	3
1	3214.987887	15.14848705	8.71593141	3.23147901	0.42328999	4.32081183	3
1	3218.01806	15.48440428	8.93629987	3.22919771	0.42335249	4.30041362	3
1	3221.019232	15.74163717	9.26634783	3.18479046	0.42304124	4.28075754	3
1	3224.029404	15.80229587	9.67288404	3.07008499	0.42317146	4.26304604	3
1	3227.050577	15.73990733	10.09572242	2.93779078	0.42329429	4.24660821	3
1	3230.08375	15.55907346	10.52450287	2.80437236	0.42351774	4.23065765	3
1	3233.083922	15.4363197	10.9200115	2.74517827	0.42433693	4.21907931	3
1	3236.117095	15.29952371	11.33363295	2.71593242	0.42424577	4.21265833	3
1	3239.150269	15.07285563	11.67911203	2.69813848	0.42472831	4.21075496	3
1	3242.185442	14.85326759	12.06319224	2.71260802	0.4242516	4.21621915	3
1	3245.215616	14.64303894	12.42230101	2.75356193	0.42372384	4.22977645	3
1	3248.218788	14.35737065	12.80141776	2.82578572	0.42300155	4.24992687	3
1	3251.248961	14.09488467	13.08708809	2.9109427	0.4220857	4.27754072	3
1	3254.258133	13.85443638	13.42256531	3.0377307	0.42155653	4.3140271	3
1	3257.281306	13.53503462	13.74226946	3.18805942	0.42086635	4.35241811	3
1	3260.281477	13.13609939	13.92142051	3.3098644	0.42032642	4.38592654	3
1	3263.281649	12.68967699	13.88687991	3.36867236	0.41966117	4.4134711	3
1	3266.281821	12.33200842	13.56549704	3.31335866	0.41914074	4.43378498	3
1	3269.313994	12.05182437	13.24545404	3.27251248	0.41780186	4.44967157	3
1	3272.315166	11.74545099	12.95449015	3.28542826	0.41424915	4.46038866	3
1	3275.347339	11.56548346	12.64869806	3.26426942	0.4099027	4.46525814	3
1	3278.348511	11.38697691	12.23678923	3.26116413	0.4073721	4.46514417	3
1	3281.350683	11.43307299	11.86582918	3.18028159	0.40508753	4.45780554	3
1	3284.379856	11.60699848	11.47002869	3.08115318	0.40432076	4.44442403	3
1	3287.392028	11.84318724	11.15772029	2.99308445	0.40486223	4.42598711	3
1	3290.413201	12.13005615	10.89252338	2.92180455	0.40513753	4.40223455	3
1	3293.413373	12.47635404	10.62771215	2.88924352	0.40377341	4.37397885	3
1	3296.446546	12.89279928	10.52889655	2.83950513	0.4040411	4.34189268	3
1	3299.47872	13.27313247	10.47268699	2.82447136	0.40407308	4.30748197	3
1	3302.478891	13.63533118	10.43630676	2.84027136	0.4036851	4.27353098	3
1	3305.512065	14.05175269	10.39072934	2.90304034	0.40350316	4.24115159	3
1	3308.545238	14.42738134	10.38739144	2.9798725	0.4030516	4.21188254	3
1	3311.54541	14.84731692	10.33247535	3.12061	0.40326095	4.1879463	3
1	3314.548582	15.2901122	10.35390596	3.28353187	0.40343156	4.17150716	3
1	3317.577755	15.71240641	10.52037303	3.44013275	0.40449836	4.16114866	3
1	3320.577927	16.09659104	10.75047618	3.61199233	0.40486587	4.15734655	3
1	3323.579098	16.39882958	11.11563176	3.74647234	0.40518455	4.16020919	3
1	3326.612271	16.53281526	11.48761916	3.79513815	0.40659556	4.16999322	3
1	3329.612443	16.56302282	11.83170181	3.79685708	0.40714837	4.18402407	3
1	3332.616615	16.60630993	12.19916861	3.83742204	0.40702521	4.2017264	3
1	3335.642788	16.56684047	12.6528316	3.8643022	0.4080837	4.22293033	3
1	3338.64296	16.50751241	13.0924918	3.91350537	0.40856071	4.25124686	3
1	3341.643131	16.39842384	13.487677	3.95042972	0.40879902	4.2884348	3
1	3344.644303	16.1801594	13.82979693	3.92975805	0.40872684	4.33187813	3
1	3347.647475	15.89083128	14.0772589	3.85683557	0.40946723	4.37712412	3
1	3350.674648	15.60121402	14.4235122	3.86797942	0.40990578	4.42143485	3
1	3353.68682	15.35899891	14.72542318	3.91162292	0.41154199	4.46420048	3
1	3356.707993	15.10073642	15.01233709	3.96939781	0.41195634	4.50477732	3
1	3359.708165	14.80989641	15.33417039	4.07123924	0.41242592	4.54197043	3
1	3362.708336	14.51957543	15.54137108	4.12515086	0.41292392	4.57392364	3
1	3365.708508	14.17406297	15.77312041	4.21713878	0.41318696	4.60145546	3
1	3368.740681	13.83187071	16.00775194	4.34921998	0.41394918	4.62269472	3
1	3371.773855	13.46605254	16.0832667	4.38222172	0.4147665	4.63969695	3
1	3374.774026	13.05439845	15.9881546	4.30757297	0.41419274	4.65363979	3
1	3377.777198	12.65705472	15.80407715	4.19983913	0.41470103	4.66346121	3
1	3380.806371	12.25620887	15.61104446	4.12661901	0.41474898	4.66958393	3
1	3383.806543	11.87070905	15.4106991	4.0870636	0.41488231	4.67175805	3
1	3386.838717	11.56206868	15.17426256	4.03571936	0.41513586	4.66996405	3
1	3389.838888	11.28820394	14.85231592	3.94810745	0.41537979	4.6640072	3
1	3392.839059	11.04599529	14.50393066	3.86895889	0.41573498	4.65583939	3
1	3395.872233	10.78341907	14.19789389	3.86245777	0.41587884	4.64489822	3
1	3398.905406	10.5507394	13.89184309	3.87349478	0.41592391	4.63098975	3
1	3401.93858	10.41458123	13.55090114	3.83947615	0.41688236	4.61377972	3
1	3404.970753	10.4252812	13.1573745	3.71655481	0.41546135	4.59398668	3
1	3407.971925	10.55121663	12.79293242	3.55158353	0.41320632	4.57323792	3
1	3410.975097	10.73489899	12.41064707	3.37111347	0.41212582	4.55250709	3
1	3414.00427	10.88318627	12.07466024	3.25068207	0.41191495	4.5321884	3
1	3417.004442	10.94595206	11.6952131	3.20925614	0.41209886	4.51762572	3
1	3420.004613	11.02224877	11.36961408	3.19468096	0.41284311	4.50686961	3
1	3423.036787	11.03094365	11.4188308	3.21593153	0.41287962	4.4983475	3
1	3426.06996	11.00948203	11.44284328	3.26238526	0.41359781	4.4915307	3
1	3429.102134	11.03828372	11.26690499	3.29107748	0.41394235	4.48764431	3
1	3432.102305	11.09762254	11.05299755	3.31737386	0.41451498	4.48755586	3
1	3435.102477	11.20984842	10.69434116	3.35686724	0.41447623	4.49118383	3
1	3438.13565	11.51803414	10.34731082	3.32248331	0.41515785	4.4990922	3
1	3441.136822	11.87710172	10.09316628	3.27879851	0.41538209	4.51218802	3
1	3444.139994	12.12689529	9.93645092	3.27323587	0.41568194	4.52800679	3
1	3447.168167	12.47432712	9.69008022	3.3008636	0.41646944	4.54532549	3
1	3450.168338	12.87305748	9.57797735	3.28600735	0.4174514	4.56419439	3
1	3453.16951	13.30287214	9.56828261	3.25184503	0.41824668	4.58645418	3
1	3456.200684	13.73031427	9.68589085	3.19193937	0.41891724	4.61168044	3
1	3459.200855	14.13339379	9.84475323	3.15462394	0.41927742	4.6419108	3
1	3462.201027	14.60721116	9.97053927	3.1915806	0.41984245	4.67942449	3
1	3465.201199	15.03426717	10.18303194	3.24301175	0.41889182	4.7215589	3
1	3468.232372	15.3988266	10.53621735	3.28203202	0.41975442	4.76529082	3
1	3471.233543	15.51445363	10.965065	3.24768889	0.42013771	4.80539097	3
1	3474.235715	15.38345927	11.41058495	3.14015197	0.42047862	4.84038221	3
1	3477.265888	15.25104167	11.90942615	3.07822409	0.42136363	4.87020176	3
1	3480.299062	15.0511374	12.32845701	3.04074071	0.42219617	4.89424873	3
1	3483.308234	14.71846706	12.6544374	2.98839065	0.42309703	4.91209691	3
1	3486.332407	14.29904175	12.85559351	2.92703447	0.42295397	4.92461317	3
1	3489.36758	13.84562233	12.90596372	2.86287194	0.42293408	4.93209371	3
1	3492.397754	13.3788107	12.92766724	2.83435047	0.42321894	4.93352658	3
1	3495.397925	12.91877972	12.97240339	2.86783879	0.42356586	4.93092153	3
1	3498.398097	12.41567732	12.88613906	2.91539838	0.42371985	4.92234205	3
1	3501.431271	12.06592741	12.59921454	2.9148862	0.42436993	4.90829971	3
1	3504.463444	11.73860445	12.23748925	2.93679136	0.42585234	4.89006839	3
1	3507.466616	11.45803281	11.85587565	2.99155821	0.4268455	4.86835476	3
1	3510.496789	11.39603726	11.35942964	2.99069147	0.42717641	4.84236075	3
1	3513.530963	11.34838264	10.88929066	3.05235211	0.42801831	4.81947035	3
1	3516.565136	11.23947536	10.43902879	3.20502847	0.42877477	4.80114611	3
1	3519.59631	11.24041196	9.96105819	3.35707237	0.42955539	4.78623491	3
1	3522.596481	11.47090596	9.51714993	3.41506147	0.42994966	4.77230862	3
1	3525.596653	11.61850132	9.1957598	3.50132572	0.43010395	4.76138046	3
1	3528.628826	11.90242557	8.81091541	3.59275921	0.43000538	4.75490357	3
1	3531.628998	12.30595587	8.56966422	3.59429395	0.43020259	4.75232426	3
1	3534.662171	12.68400457	8.37017626	3.61954912	0.43037697	4.75532966	3
1	3537.695345	13.13574185	8.27817514	3.59299216	0.43086634	4.76130457	3
1	3540.697516	13.57283543	8.2572642	3.5600849	0.43084888	4.76903366	3
1	3543.72869	14.04753723	8.20172584	3.59715301	0.43135673	4.78002144	3
1	3546.728861	14.4635437	8.31251134	3.55327972	0.43158553	4.79148563	3
1	3549.729033	14.78330253	8.66942807	3.36416167	0.43225385	4.80110469	3
1	3552.760206	14.98139648	9.11081049	3.14795408	0.43269853	4.8099673	3
1	3555.760378	15.10837519	9.3498198	3.06440924	0.43232627	4.82143411	3
1	3558.792552	15.25021682	9.52629663	3.03306725	0.43233339	4.83355012	3
1	3561.794723	15.49387759	9.74775736	3.04228662	0.4324639	4.84479901	3
1	3564.825897	15.79018591	10.05475595	3.08094765	0.43367689	4.85481303	3
1	3567.826068	16.06481817	10.47166763	3.1322318	0.4338608	4.86325209	3
1	3570.82724	16.23161425	10.94279843	3.17754406	0.43488593	4.87237741	3
1	3573.829412	16.14110645	11.35924944	3.14131919	0.43872668	4.88203019	3
1	3576.859585	16.11759367	11.78524025	3.18072054	0.44242925	4.89248855	3
1	3579.868757	15.90142473	12.21758917	3.17537248	0.44484387	4.90175897	3
1	3582.89193	15.56405523	12.48593318	3.12973871	0.44734721	4.91170771	3
1	3585.924103	15.25497582	12.78265192	3.14520383	0.44829714	4.92435081	3
1	3588.924275	14.83960688	12.9796705	3.14558707	0.44781152	4.94072724	3
1	3591.924447	14.43072735	13.03853019	3.14115874	0.44681017	4.9636697	3
1	3594.95762	13.96711135	13.08489518	3.17936751	0.44920149	4.99284989	3
1	3597.990794	13.4629332	13.03382336	3.24051761	0.45295779	5.02795299	3
1	3600.990965	13.0347245	12.81111654	3.28324017	0.45402563	5.07142101	3
1	3603.992136	12.61263784	12.6748107	3.39707937	0.45398533	5.1212569	3
1	3607.02331	12.30324841	12.30005842	3.4605986	0.45376161	5.1753414	3
1	3610.030482	12.10987483	11.93664202	3.52304349	0.45291625	5.23263645	3
1	3613.056655	11.90315986	11.50341826	3.63492936	0.45209897	5.29313458	3
1	3616.089828	11.77616025	11.17915064	3.73768489	0.45137898	5.3536635	3
1	3619.123002	11.9966156	10.68600319	3.74173273	0.45050979	5.41529646	3
1	3622.156176	12.27694092	10.28881124	3.75651848	0.45019688	5.47994163	3
1	3625.188349	12.56460804	9.86998527	3.83174486	0.44968022	5.54819811	3
1	3628.221523	12.88847191	9.51046462	3.92471651	0.44887068	5.61897413	3
1	3631.221694	13.28466942	9.34682919	3.95132352	0.44862682	5.69157535	3
1	3634.254868	13.73545902	9.25476677	3.97736681	0.4478896	5.76682265	3
1	3637.256039	14.16291704	9.36349759	3.94402902	0.44777851	5.84207894	3
1	3640.259211	14.58783976	9.24307898	4.06192063	0.44759591	5.91933679	3
1	3643.288384	15.0085641	9.11966625	4.21953203	0.44720311	5.99522797	3
1	3646.319558	15.40374233	8.92503619	4.45858834	0.44710229	6.06927839	3
1	3649.319729	15.78264916	8.80953812	4.67538416	0.44674705	6.14022866	3
1	3652.320901	16.28017297	8.94794239	4.8290085	0.44718233	6.20880103	3
1	3655.353075	16.80664164	9.04480605	5.06416784	0.44709654	6.27612306	3
1	3658.353246	17.2375	9.26823861	5.21871786	0.44702031	6.34043123	5
1	3661.353417	17.4801114	9.66712065	5.20906833	0.4463121	6.39953987	5
1	3664.385591	17.58357558	10.09567493	5.12902821	0.44561127	6.45376105	3
1	3667.386763	17.71611851	10.56915632	5.09756627	0.44516132	6.50505991	3
1	3670.387934	17.7460596	11.06121492	5.02708903	0.44485896	6.55161442	3
1	3673.435109	17.90945536	11.44047187	5.10098447	0.44404111	6.59477464	3
1	3676.459281	18.1110898	11.82921953	5.23480471	0.44369059	6.63455936	5
1	3679.484455	17.99518378	12.24128389	5.14654629	0.4434118	6.66693742	5
1	3682.486627	17.82490496	12.67358064	5.05269223	0.44252697	6.69396037	3
1	3685.5178	17.55124108	13.03318111	4.90211022	0.44256586	6.71493977	3
1	3688.550973	17.24342303	13.34439988	4.74670719	0.44255917	6.72981613	3
1	3691.583147	16.93795544	13.63399992	4.61822441	0.44280171	6.74010198	3
1	3694.584318	16.70284061	14.04683664	4.61167219	0.44210295	6.74589581	3
1	3697.616492	16.33494662	14.26185811	4.4731245	0.44232162	6.74580331	3
1	3700.617663	15.92955587	14.46015189	4.33992354	0.44146337	6.73939503	3
1	3703.618835	15.55064587	14.62088623	4.2331496	0.44104027	6.72834307	3
1	3706.649008	15.20816941	14.71969735	4.14109941	0.44272788	6.71347261	3
1	3709.64918	14.89664808	14.94813073	4.16203125	0.4449107	6.69540415	3
1	3712.649352	14.56540469	15.23343797	4.24242353	0.44606862	6.67421842	3
1	3715.682525	14.15997213	15.5060358	4.34068119	0.44620349	6.64963679	3
1	3718.682697	13.95771466	15.85459874	4.51561954	0.44557825	6.62264399	3
1	3721.71487	13.68221801	16.19373124	4.70319523	0.44564334	6.59072331	3
1	3724.715042	13.4114979	16.53301508	4.91122216	0.44580359	6.5557179	3
1	3727.747215	13.13228938	16.82287529	5.10575374	0.44577391	6.52087205	3
1	3730.747387	12.72801862	16.93578331	5.21061723	0.44484263	6.48744708	5
1	3733.747558	12.25620582	16.95764276	5.29757973	0.44419304	6.45693249	5
1	3736.75073	11.81944057	16.78189577	5.27828411	0.44317035	6.43208266	5
1	3739.779903	11.43105785	16.63408552	5.30295067	0.44226436	6.41207805	5
1	3742.780075	11.12756311	16.48132237	5.32364373	0.44249468	6.39582417	5
1	3745.813249	10.71305173	16.14464115	5.33076508	0.4420675	6.38442638	5
1	3751.651582	10.07589373	15.65831735	5.45153922	0.44099654	6.38145566	5
1	3754.678755	9.83641888	15.19564616	5.42605389	0.44021197	6.38162609	5
1	3757.679927	9.63921073	14.81816094	5.44985974	0.44000791	6.38438004	5
1	3760.712101	9.55647002	14.40541811	5.4296084	0.43909364	6.38930153	5
1	3763.712272	9.4617888	14.06979806	5.46438012	0.43961316	6.39759376	5
1	3766.714444	9.2365977	13.72897222	5.61200159	0.43877435	6.40941055	5
1	3769.745617	8.99494949	13.4039606	5.80133836	0.43944267	6.42124198	5
1	3772.753789	8.78061465	13.04199102	6.00084809	0.43851239	6.43017964	5
1	3775.777962	8.83068964	12.63216814	6.03853476	0.43761789	6.43680492	5
1	3778.811136	8.86095857	12.22056667	6.12264343	0.43661556	6.44457548	5
1	3781.843309	9.04843111	11.82785681	6.12536574	0.43544193	6.4557079	5
1	3784.843481	9.32479757	11.48562796	6.09011368	0.43507557	6.47030541	5
1	3787.843653	9.57450634	11.18340323	6.09023189	0.43482178	6.48903875	5
1	3790.843824	9.73698919	10.75941129	6.2199187	0.43417812	6.51365684	5
1	3793.875998	9.9570003	10.3807373	6.33273491	0.43289038	6.54228956	5
1	3796.877169	10.31405502	10.14467221	6.33295825	0.43288398	6.57486665	5
1	3799.879341	10.65605516	9.84895623	6.40670495	0.43252864	6.61539368	5
1	3802.908514	11.07695051	9.62896511	6.43922322	0.43282058	6.66352571	5
1	3805.908686	11.54244359	9.45795477	6.46588553	0.43097771	6.7185092	5
1	3808.908857	12.01930135	9.41004072	6.44311886	0.42944741	6.7809122	5
1	3811.909029	12.4498804	9.58833226	6.29825448	0.42854753	6.84999841	5
1	3814.909201	12.80361255	9.83190308	6.14150863	0.42782939	6.92438979	5
1	3817.909372	13.20040617	9.76457645	6.22577237	0.42749362	7.00663071	5
1	3820.940546	13.61580709	9.81332288	6.26251532	0.42645354	7.09096665	5
1	3823.941717	14.00535336	10.03405069	6.20535362	0.42517822	7.17491628	5
1	3826.973891	14.32319772	10.30613701	6.12881458	0.42493285	7.25773515	5
1	3829.976062	14.47107141	10.58835173	6.02263485	0.42373599	7.34116993	5
1	3833.006236	14.7502081	10.94178018	5.9267645	0.42370333	7.42580284	5
1	3836.006407	14.99905032	11.2311692	5.88575096	0.42314161	7.51055904	5
1	3839.006579	15.1757221	11.62466983	5.78131985	0.42265427	7.59537516	5
1	3842.039752	15.26870589	12.07552287	5.63577894	0.42263108	7.6789826	5
1	3845.072926	15.11495706	12.51102731	5.4034754	0.42294697	7.75991365	5
1	3848.105099	15.24975557	12.8961837	5.35044028	0.42229226	7.84130859	5
1	3851.105271	15.34736444	13.33790007	5.28422868	0.42238841	7.9213835	5
1	3854.106442	15.48668707	13.7057793	5.29328168	0.42239572	8.00200393	5
1	3857.138616	15.65222851	14.11505592	5.34134927	0.42298458	8.08637933	5
1	3860.170789	15.75925983	14.54122692	5.38469527	0.42338927	8.17426648	5
1	3863.173961	15.78813477	14.98498404	5.40098947	0.42408483	8.26400323	5
1	3866.177133	15.76025605	15.42916725	5.40120123	0.42431245	8.355361	5
1	3869.179305	15.66266886	15.85836995	5.37374743	0.42395551	8.44887354	5
1	3872.204478	15.41267119	16.2164481	5.25245529	0.42359613	8.54374457	5
1	3875.236651	15.07779977	16.59617702	5.10137005	0.42354145	8.64103319	5
1	3878.236823	14.81375456	16.95088733	5.01785284	0.42427072	8.74107085	5
1	3881.236994	14.58932989	17.31023531	4.98430115	0.42504112	8.84481261	5
1	3884.270168	14.27779425	17.54526818	4.88797781	0.4251882	8.95069443	5
1	3887.302341	13.99469728	17.77742782	4.82549411	0.42473833	9.06049666	5
1	3890.302513	13.80019618	18.03927729	4.8333165	0.42494565	9.173322	5
1	3893.302684	13.67578283	18.38680582	4.91962616	0.42520547	9.28951777	5
1	3896.305856	13.50662944	18.78879293	5.02890837	0.42659498	9.40774594	5
1	3899.33503	13.26751171	19.13797724	5.10669024	0.42569967	9.52485822	5
1	3902.335201	13.00201125	19.43670749	5.16785129	0.42191213	9.64035514	5
1	3905.335372	12.76649315	19.7652056	5.26868886	0.42107193	9.75357328	5
1	3908.367546	12.46025536	20.05721436	5.35046022	0.42193876	9.863565	5
1	3911.369718	12.10135614	20.22107762	5.36666873	0.42241984	9.9705228	5
1	3914.400891	11.64442008	20.29947684	5.34784872	0.42378095	10.07243175	5
1	3917.405063	11.25611253	20.37782549	5.35801172	0.42416781	10.17009964	5
1	3920.433236	10.84260595	20.41396953	5.3658567	0.42476659	10.26224999	5
1	3923.433408	10.39612994	20.3893793	5.36595637	0.42597523	10.3502761	5
1	3926.434579	10.01357044	20.28440203	5.3332751	0.42671055	10.43162621	5
1	3929.437751	9.61487587	20.19838053	5.33493379	0.42755875	10.50759461	5
1	3932.466924	9.26566525	20.08707406	5.32868805	0.42744156	10.57797067	5
1	3935.499098	8.89692499	19.953984	5.33762635	0.4273327	10.64225598	5
1	3938.500269	8.51741842	19.74196458	5.33795933	0.42686777	10.70117718	5
1	3941.515442	8.25121104	19.47543277	5.29050723	0.42592878	10.75451034	5
1	3944.531614	8.10828002	19.19710534	5.19840367	0.42565277	10.80507151	5
1	3947.531786	7.95557324	18.78678938	5.09635716	0.42516259	10.84928497	5
1	3950.531958	7.91720494	18.38363735	4.96672273	0.42218162	10.88758782	5
1	3953.565131	7.82644421	17.96812134	4.89409801	0.42051766	10.91910737	5
1	3956.565303	7.73573231	17.64861962	4.85648803	0.42005677	10.94534953	5
1	3959.566474	7.64499599	17.27726964	4.84892369	0.419625	10.96419363	5
1	3962.597648	7.52017008	16.90213347	4.89608111	0.41945865	10.97442537	5
1	3965.629821	7.50086714	16.50755034	4.92062602	0.4198946	10.97716928	5
1	3968.629993	7.49424891	16.10031411	4.97557424	0.42014104	10.97602423	5
1	3971.630165	7.50929725	15.71293073	5.04335674	0.42070312	10.972981	5
1	3974.663338	7.62700653	15.36697126	5.07256893	0.42120406	10.96782161	5
1	3977.696511	7.87956078	15.07186571	5.04915705	0.42165786	10.96166412	5
1	3980.728685	8.11512858	14.85788938	5.02854833	0.42242039	10.95438667	5
1	3983.728857	8.47220415	14.62779643	5.01256565	0.42227501	10.9452698	5
1	3986.729028	8.86551354	14.51761126	4.96339558	0.42287438	10.93829353	5
1	3989.729199	9.2686655	14.51947915	4.88885842	0.42295389	10.93486398	5
1	3992.731371	9.6908619	14.62594303	4.79476677	0.42275353	10.93634932	5
1	3995.762545	10.04664772	14.90556056	4.64958729	0.42212637	10.94505103	5
1	3998.762716	10.42108939	15.07164241	4.61144601	0.42220438	10.95916799	5
1	4001.79489	10.77088303	15.33147147	4.56367205	0.42210523	10.97920423	5
1	4004.827063	11.15285499	15.57317345	4.57396009	0.42261135	11.00635345	5
1	4007.827235	11.46195156	15.92786981	4.56245694	0.42180766	11.04321026	5
1	4010.827406	11.7630156	16.18652445	4.62561149	0.42114259	11.08768328	5
1	4013.827578	12.09177973	16.50230684	4.72044911	0.42085124	11.13792112	5
1	4016.82775	12.39074881	16.85182051	4.84000226	0.42040466	11.19380199	5
1	4019.859923	12.65923782	17.21650696	4.98957074	0.42021648	11.25419211	5
1	4022.861094	12.84059325	17.53563054	5.14442886	0.42043941	11.31836113	5
1	4025.863266	12.94068778	17.95532343	5.28455161	0.41960039	11.38502846	5
1	4028.89244	12.98718087	18.46016846	5.44345467	0.41922582	11.45482389	5
1	4031.892612	12.90141107	18.93193763	5.57258398	0.41912572	11.52819575	5
1	4034.892783	12.76170916	19.34331374	5.70350068	0.41988004	11.60525769	5
1	4037.924956	12.66987508	19.76066081	5.90733563	0.42099025	11.68394876	5
1	4040.925128	12.50130724	20.22238217	6.12801296	0.42179145	11.76357484	5
1	4043.9253	12.33383673	20.63093131	6.37410383	0.42270543	11.84202588	5
1	4046.957473	12.07008318	21.03044409	6.60030635	0.42255217	11.92120907	5
1	4049.957644	11.73734538	21.32515201	6.76540084	0.42279055	12.00006079	5
1	4052.957816	11.3994572	21.57929266	6.93595431	0.42319593	12.07798708	5
1	4055.959988	10.96379772	21.54569266	6.88823647	0.42326932	12.15052322	5
1	4058.991161	10.46423645	21.43091532	6.78890904	0.42344133	12.22083756	5
1	4062.023335	10.0171774	21.28893462	6.71664506	0.42326244	12.29013087	5
1	4065.056508	9.53927264	21.20728309	6.70879265	0.42355321	12.35833441	5
1	4068.05668	9.09226205	21.21987846	6.80617479	0.42428176	12.42689494	5
1	4071.099854	8.63335658	21.14559304	6.86949819	0.42458517	12.49425669	5
1	4074.123027	8.2427249	20.77054051	6.74402284	0.42457378	12.55834435	5
1	4077.123199	8.02431989	20.33593023	6.60299138	0.42506589	12.62174663	5
1	4080.155372	7.96713329	19.84169399	6.44211377	0.42603534	12.68372725	5
1	4083.155543	7.85879778	19.43234267	6.35840706	0.42704737	12.74398648	5
1	4086.187717	7.79205184	19.00856759	6.28516331	0.42738344	12.80291022	5
1	4089.190888	7.87384934	18.67284328	6.27300056	0.42828554	12.86319326	5
1	4092.221062	7.74180098	18.33776303	6.26807026	0.42929287	12.92440257	5
1	4095.221233	7.62936314	17.94312047	6.2500281	0.43069702	12.98451595	5
1	4098.254407	7.54737872	17.5730755	6.25496047	0.43018088	13.04443028	5
1	4101.28758	7.46940395	17.44024978	6.34650528	0.43042765	13.10740506	5
1	4104.319754	7.16164086	17.41859538	6.48451375	0.43065312	13.17103631	5
1	4107.319925	6.7789792	17.18214111	6.5740582	0.43129335	13.23112001	5
1	4110.320097	6.36965957	17.03172593	6.70913932	0.43200017	13.28929199	5
1	4113.353271	5.93153614	16.9316973	6.87816119	0.43287199	13.34592095	5
1	4116.386444	5.53145483	16.67923889	6.99881274	0.43318546	13.40054519	5
1	4119.389616	5.21103167	16.39683605	7.09779024	0.43354205	13.45468912	5
1	4122.421789	4.92011123	16.02203398	7.16853612	0.43459191	13.5054097	5
1	4125.424961	4.61054034	15.63216233	7.24863246	0.43542962	13.55346706	5
1	4128.452134	4.35003706	15.24846017	7.32270342	0.43621964	13.59974538	5
1	4131.452306	4.00110793	15.06362308	7.47102337	0.43761928	13.64651767	5
1	4134.485479	3.67300066	14.77675894	7.59612248	0.43786239	13.69266116	5
1	4137.517653	3.33058232	14.4979001	7.73231481	0.43815932	13.7371986	5
1	4140.518824	3.08100644	14.13638934	7.82065111	0.43880975	13.77841783	5
1	4143.550998	2.84020473	13.76776614	7.90862708	0.43964368	13.81795388	5
1	4146.551169	2.61965855	13.43510175	7.99868064	0.44034603	13.85666136	5
1	4149.583343	2.50495605	13.03536813	8.0384641	0.44096635	13.89584226	5
1	4152.583514	2.4349991	12.59847645	8.06069437	0.44127623	13.93288586	5
1	4155.586686	2.33122159	12.1667851	8.10502404	0.44123903	13.96851418	5
1	4158.616859	2.24049654	11.8172497	8.15515692	0.44123314	14.00185948	5
1	4161.649033	2.1812904	11.44908069	8.19618109	0.44085471	14.03226315	5
1	4164.649205	2.04283498	11.05726406	8.27633521	0.44027864	14.05971593	5
1	4167.649376	1.82060242	10.7241984	8.39769867	0.43884348	14.08420496	5
1	4170.683549	1.54777062	10.40312297	8.54844581	0.43772611	14.10570478	5
1	4173.715723	1.34007285	9.9937965	8.67543664	0.43794555	14.12362746	5
1	4176.747897	1.10410926	9.64345987	8.81795413	0.43878398	14.14035469	5
1	4179.748068	0.91279348	9.28678967	8.94129371	0.43831381	14.15581301	5
1	4182.74824	0.6919111	8.93703642	9.0849319	0.43826157	14.16789552	5
1	4185.748411	0.57505173	8.48625561	9.18715968	0.43805372	14.17352063	5
1	4188.751583	0.49444231	8.01597624	9.27912027	0.4384083	14.17368222	5
1	4191.780756	0.48357282	7.60981805	9.32149978	0.43817419	14.16712765	5
1	4194.780928	0.64300479	7.17777041	9.27039455	0.43803578	14.15361551	5
1	4197.814101	0.80628528	6.78993966	9.21216298	0.43809944	14.13273801	5
1	4200.846275	1.0384023	6.40787455	9.11833845	0.4383524	14.10296643	5
1	4203.846447	1.3152383	6.06561922	8.9943338	0.4388236	14.06600936	5
1	4206.87962	1.63450041	5.80593029	8.82630963	0.43877182	14.02273452	5
1	4209.912794	1.85792324	5.42647589	8.76259689	0.43776339	13.97272799	5
1	4212.945967	2.01806176	5.08556548	8.72446842	0.4373246	13.91533897	5
1	4215.97914	2.28491632	4.67140107	8.6787433	0.4362039	13.84897127	5
1	4218.979312	2.59884981	4.32298293	8.59395368	0.43565247	13.77430387	5
1	4221.982484	2.92569754	4.02037179	8.49192569	0.4351963	13.69121211	5
1	4225.011657	3.22642877	3.69099644	8.4264146	0.43381423	13.60172	5
1	4228.011828	3.57982218	3.41905663	8.32315709	0.43333486	13.50528523	5
1	4231.044002	4.02034651	3.1725288	8.19079883	0.43247351	13.40217354	5
1	4234.045174	4.40835709	2.91135406	8.10484725	0.43019554	13.29243709	5
1	4237.077347	4.80660996	2.76116638	7.96326416	0.4294043	13.17533584	5
1	4240.077519	5.30925656	2.60986415	7.81582642	0.43046916	13.05112339	5
1	4243.077691	5.78343128	2.55414952	7.63264243	0.43127904	12.92162249	5
1	4246.109864	6.23099859	2.48229864	7.48458901	0.43161528	12.78834533	5
1	4249.110035	6.61683466	2.4989773	7.30014433	0.43213923	12.65180345	5
1	4252.112207	7.04009167	2.57282613	7.08985894	0.43541083	12.51508418	5
1	4255.115379	7.46089376	2.72613634	6.8466771	0.43647333	12.38115839	5
1	4258.142552	7.83128604	2.86665955	6.65061333	0.4358742	12.25349021	5
1	4261.142724	8.15008934	3.18842628	6.37954752	0.43570274	12.13485733	5
1	4264.174897	8.42839065	3.58262707	6.11304984	0.43581913	12.0291697	5
1	4267.175068	8.67832278	3.92810146	5.91363901	0.43538983	11.93689015	5
1	4270.17524	9.01631586	4.21439587	5.80460038	0.43503157	11.85861622	5
1	4273.208414	9.45141674	4.4454863	5.78651896	0.43431527	11.7953887	5
1	4276.208585	9.83230533	4.68362674	5.78777545	0.43326273	11.74578646	5
1	4279.241759	10.20820778	4.96144119	5.81499396	0.43281359	11.71063682	5
1	4282.273932	10.57547259	5.23542945	5.87827834	0.43283096	11.68964775	5
1	4285.277104	10.97585827	5.43885672	6.00223479	0.43269237	11.68148265	5
1	4288.307277	11.29831863	5.73548846	6.10533168	0.43215362	11.68582599	5
1	4291.340451	11.64830261	6.04648903	6.25605252	0.43178243	11.70334417	5
1	4294.372624	12.03802984	6.38893898	6.46555122	0.43147067	11.73344153	5
1	4297.372796	12.44960385	6.71123396	6.72458515	0.43147988	11.77471359	5
1	4300.372968	12.83032038	6.98964379	6.99249048	0.43129172	11.82478411	5
1	4303.380139	13.18164528	7.29689498	7.27434725	0.43094036	11.8853144	5
1	4306.406312	13.57036801	7.52020685	7.59508394	0.43089134	11.95372338	5
1	4309.438486	14.01018786	7.68559832	7.9639287	0.43130046	12.02705324	5
1	4312.441658	14.3529113	7.79271267	8.26607136	0.4318089	12.10349897	5
1	4315.471831	14.64633553	8.06197946	8.58690016	0.43174506	12.18269028	5
1	4318.475003	14.80375068	8.33646618	8.81855732	0.43240803	12.26235861	5
1	4321.504176	14.82577951	8.67687741	8.98504957	0.43171471	12.33967474	5
1	4324.504348	14.54550956	8.94663435	8.91156967	0.43079639	12.41378593	5
1	4327.504519	14.16033354	9.28895176	8.83825035	0.43045953	12.48416385	5
1	4330.537693	13.77100133	9.53387596	8.75532966	0.4303512	12.55006331	5
1	4333.537864	13.29725981	9.55641901	8.52093092	0.43050797	12.60708618	5
1	4336.539036	12.90049954	9.43936855	8.26561428	0.43032712	12.65197013	5
1	4339.57021	12.43879743	9.40767575	8.05517765	0.42905978	12.68473575	5
1	4342.570381	11.97315321	9.3596017	7.86045974	0.4283402	12.70650439	5
1	4345.570553	11.56694568	9.22572545	7.6565521	0.42692289	12.71794645	5
1	4348.570724	11.15467529	8.97009801	7.39182796	0.42663734	12.71576517	5
1	4351.573896	10.73695868	8.75513916	7.17671579	0.42574602	12.69944281	5
1	4354.602069	10.36441471	8.46872835	6.94774945	0.42494055	12.67070914	5
1	4357.613241	10.03949861	8.18436919	6.74881155	0.42473173	12.62889415	5
1	4360.634414	9.74265776	7.89904495	6.57138796	0.42446793	12.57844811	5
1	4363.634586	9.40550552	7.63998791	6.42593147	0.42435379	12.51964614	5
1	4366.634758	9.09971488	7.4268171	6.326864	0.42325055	12.45482784	5
1	4369.635929	8.8123384	7.16014579	6.21359909	0.42230685	12.38339842	5
1	4372.667102	8.53007347	6.85013341	6.0940246	0.4219246	12.30345736	5
1	4375.667274	8.26331119	6.54762893	5.99780498	0.41991884	12.21593599	5
1	4378.700448	8.01674805	6.18505743	5.887444	0.4183434	12.12406225	5
1	4381.702619	7.79769483	5.83682687	5.7996697	0.41626183	12.02962988	5
1	4384.732792	7.68946867	5.67383884	5.78270902	0.41489559	11.93576398	5
1	4387.732964	7.52920852	5.36282552	5.72666833	0.41472672	11.84298184	5
1	4390.733136	7.49752633	4.91190602	5.58985028	0.4136379	11.75207593	5
1	4393.766309	7.56907145	4.47659781	5.44513682	0.41273552	11.66262012	5
1	4396.798483	7.61572306	4.0350833	5.32841558	0.41166876	11.57652166	5
1	4399.799654	7.54665004	3.60923593	5.27274853	0.41147755	11.49394654	5
1	4402.799826	7.39342063	3.15310349	5.26336023	0.41108996	11.41538747	5
1	4405.831999	7.26356434	2.75918114	5.28279065	0.41091728	11.33701293	5
1	4408.832171	7.11370675	2.39922035	5.32934675	0.41119975	11.25772299	5
1	4411.833343	6.83256095	2.08863322	5.43022401	0.41027869	11.17981363	5
1	4414.834514	6.53456276	1.73685027	5.5407873	0.41003268	11.10289004	5
1	4417.837686	6.32098389	1.36347395	5.6161858	0.41011097	11.02678487	5
1	4420.863859	6.26713983	0.9759132	5.61854928	0.41010848	10.95413929	5
1	4423.864031	6.35108752	0.58192923	5.57483849	0.40944575	10.88661233	5
1	4426.897204	6.4559841	0.20362694	5.54885477	0.40906695	10.82446981	5
1	4429.897376	6.50960243	-0.21179054	5.57479537	0.40910748	10.76731705	5
1	4432.929549	6.4401389	-0.6022591	5.66095275	0.40891814	10.71415259	5
1	4435.929721	6.48373355	-1.02196931	5.72459131	0.40868126	10.66361602	5
1	4438.962894	6.50419384	-1.40915644	5.80152708	0.40851481	10.61542744	5
1	4441.996068	6.40942557	-1.80000523	5.9321453	0.40841225	10.5701662	5
1	4444.99724	6.32980623	-2.2013116	6.07202403	0.40771926	10.52905411	5
1	4447.999411	6.30120036	-2.60034063	6.20027674	0.40762362	10.49232448	5
1	4451.028584	6.41043352	-2.98206816	6.28341597	0.40707132	10.46060424	5
1	4454.061758	6.51902611	-3.37464687	6.38757707	0.40745593	10.43604989	5
1	4457.094932	6.68161766	-3.78252215	6.4994063	0.4075438	10.41851134	5
1	4460.095103	6.86982346	-4.13777825	6.58729312	0.40669858	10.40692672	5
1	4463.095274	7.11748861	-4.48160982	6.67215047	0.40780096	10.40136676	5
1	4466.127448	7.42701096	-4.74923009	6.71578002	0.4079849	10.40200836	5
1	4469.160622	7.86188849	-4.91860635	6.70529157	0.40842906	10.41023147	5
1	4472.160793	8.1325951	-5.14361049	6.7609111	0.40978851	10.42497975	5
1	4475.193966	8.37535429	-5.41908133	6.86915563	0.40987928	10.44515005	5
1	4478.195138	8.68002421	-5.66047044	6.97753702	0.40927422	10.47108408	5
1	4481.19731	9.02923787	-5.84271618	7.07038127	0.40897315	10.50227022	5
1	4484.226483	9.44722203	-5.74463007	6.98841952	0.40881527	10.53982395	5
1	4487.259657	9.83581935	-5.52251442	6.84441665	0.40982199	10.58384247	5
1	4490.29283	10.11881968	-5.31588998	6.71094925	0.40959724	10.63567542	5
1	4493.326004	10.2907337	-5.02912758	6.50222982	0.4095751	10.69333817	5
1	4496.358177	10.5329228	-4.82182566	6.39870832	0.40818788	10.75849126	5
1	4499.358349	10.78315938	-4.51976842	6.27185293	0.40761338	10.83136943	5
1	4502.391522	10.89454171	-4.17962429	6.07998234	0.40704772	10.91141172	5
1	4505.424695	11.06910546	-3.86517479	5.96929119	0.40714618	11.00159136	5
1	4508.433868	11.24383414	-3.51576858	5.87818449	0.40763211	11.10039568	5
1	4511.459041	11.38568729	-3.12686709	5.78872632	0.40784639	11.20761136	5
1	4514.490214	11.44887608	-2.76714042	5.69050474	0.40882123	11.32329372	5
1	4517.497386	11.3301194	-2.40368304	5.49004653	0.40936975	11.44495849	5
1	4520.500558	11.13941999	-2.08123634	5.27205468	0.40971889	11.57420486	5
1	4523.50373	10.9094999	-1.74515948	5.05148754	0.41011201	11.71159306	5
1	4526.522902	10.71355218	-1.59736299	4.89039794	0.41073664	11.8560499	5
1	4529.523074	10.47456113	-1.4359933	4.71482786	0.41057433	12.00570787	5
1	4532.556248	10.21295907	-1.29610087	4.5424883	0.41122525	12.16299512	5
1	4535.588421	9.9412602	-1.10687561	4.38326766	0.41447896	12.32657648	5
1	4538.588593	9.59132196	-0.8956543	4.19870839	0.41486242	12.49593859	5
1	4541.588764	9.22271449	-0.70272856	4.0277639	0.41485869	12.67148016	5
1	4544.590936	8.95896229	-0.41925514	3.94831834	0.41460081	12.85510321	5
1	4547.594108	8.75712407	-0.13746076	3.92933991	0.41464956	13.04650827	5
1	4550.59628	8.51319885	0.13684809	3.91913676	0.414976	13.24560586	5
1	4553.621452	8.15718268	0.29824379	3.85733788	0.41553636	13.45070382	5
1	4556.653626	7.74907859	0.43557739	3.79728286	0.41549241	13.65996361	5
1	4559.654798	7.34508057	0.5655833	3.76920051	0.41527839	13.87150972	5
1	4562.687971	6.99175241	0.63887591	3.76691057	0.41573156	14.08247531	5
1	4565.688143	6.54212112	0.7257144	3.78733195	0.41561358	14.28815349	5
1	4568.720316	6.11741188	0.81614874	3.86753071	0.415555	14.48713637	5
1	4571.753489	5.67749772	0.86573297	3.98795627	0.4160416	14.67996639	5
1	4574.755661	5.27844645	0.71551339	4.06492348	0.41643432	14.86579157	5
1	4577.755833	4.89004909	0.58009952	4.17601536	0.41655405	15.04317506	5
1	4580.786006	4.49134519	0.32845532	4.28530842	0.41682239	15.21030175	5
1	4583.786178	4.16134498	0.03852517	4.39692355	0.41719654	15.36759601	5
1	4586.818351	3.90481858	-0.30084199	4.50470546	0.41765236	15.5163569	5
1	4589.818523	3.61675691	-0.60854768	4.6562092	0.41844705	15.65626033	5
1	4592.818695	3.31826753	-0.9558463	4.84040199	0.41892137	15.78592532	5
1	4595.851868	3.04333903	-1.31147316	5.04628531	0.41946157	15.90594532	5
1	4598.885041	2.99921817	-1.82275798	5.19630252	0.41983506	16.01798393	5
1	4601.917215	2.79793236	-2.18730236	5.43231473	0.42012123	16.12116827	5
1	4604.918386	2.5407605	-2.62213135	5.74573975	0.42095157	16.2157375	5
1	4607.95056	2.5397862	-3.07921778	5.97701599	0.42073195	16.3043058	5
1	4610.953732	2.74008513	-3.40844167	6.09922555	0.42134543	16.39105902	5
1	4613.983905	2.88216553	-3.85572859	6.34267557	0.42196196	16.47703648	5
1	4616.993077	3.15570708	-4.16999977	6.5084381	0.42231597	16.56338849	5
1	4620.01625	3.5157587	-4.19379578	6.51204423	0.42192441	16.65131108	5
1	4623.049424	3.8666703	-3.87060024	6.34178184	0.42304209	16.74513824	5
1	4626.049595	4.04564064	-3.51502511	6.21439546	0.42355375	16.84651334	5
1	4629.081769	4.36231341	-3.18858526	6.11292148	0.42422509	16.95984819	5
1	4632.08394	4.69597557	-2.91757464	6.06979572	0.4245288	17.08560809	5
1	4635.115114	5.06621559	-2.64713887	6.06123677	0.42471439	17.22439373	5
1	4638.148287	5.4693927	-2.32777848	6.07374791	0.42425264	17.37877664	5
1	4641.149459	5.75078241	-1.98911017	6.10229472	0.42468681	17.54809343	5
1	4644.15163	6.1609373	-1.76811015	6.23557902	0.42528939	17.73275939	5
1	4647.154802	6.42537144	-1.65156472	6.40030033	0.4264602	17.9310701	5
1	4650.180975	6.68261755	-1.30994989	6.52076469	0.42724876	18.14268679	5
1	4653.214149	6.75703735	-0.90349179	6.5878021	0.42808534	18.36857873	5
1	4656.21432	6.56420637	-0.46418937	6.56860335	0.42886922	18.60558043	5
1	4659.247494	6.46084943	0.00492946	6.61417288	0.42904339	18.85434407	5
1	4662.280667	6.23881691	0.37685663	6.64486596	0.42864657	19.1135496	5
1	4665.313841	5.99064171	0.83684765	6.70114146	0.42880379	19.38204286	5
1	4668.346014	5.71759378	1.1659325	6.77124926	0.42917857	19.65963186	5
1	4671.347186	5.45980203	1.50628023	6.87260008	0.42927157	19.94408679	5
1	4674.379359	5.19183698	1.87841681	6.99764954	0.42964192	20.23550696	5
1	4677.382531	4.9063058	2.24642508	7.13203324	0.430997	20.53420582	4
1	4680.412704	4.64012411	2.57418881	7.27246773	0.43208242	20.84083137	4
1	4683.412876	4.26583426	2.86906273	7.3797771	0.43399232	21.15439307	4
1	4686.445049	3.88445987	3.22404727	7.51874885	0.43508889	21.47336138	4
1	4689.478223	3.57523164	3.45876697	7.64179367	0.43578857	21.79451698	4
1	4692.511396	3.19680234	3.70531606	7.76081628	0.43679684	22.11737953	4
1	4695.54357	2.86661232	3.95730562	7.90461656	0.43711714	22.43965023	4
1	4698.544742	2.45020563	4.12484422	7.99848921	0.43606016	22.7580829	4
1	4701.576915	2.0222447	4.30428292	8.10469356	0.43560879	23.07033848	4
1	4704.577086	1.50522228	4.45019996	8.18837272	0.43530339	23.37436363	4
1	4707.577258	1.10119513	4.37827846	8.19872661	0.43403356	23.66893145	4
1	4710.58043	0.74047212	4.30293492	8.22551286	0.43413806	23.95473447	4
1	4713.583602	0.27627302	4.29588118	8.27721661	0.43388056	24.23146097	4
1	4716.608775	-0.17293294	4.30120966	8.34352735	0.43270442	24.50041513	4
1	4719.608946	-0.59708514	4.31195312	8.42177423	0.43162038	24.76193745	4
1	4722.609118	-1.03223993	4.24721651	8.47429626	0.43110092	25.0155701	4
1	4725.641292	-1.47422108	4.23695679	8.55674542	0.43114726	25.26150451	6
1	4728.641463	-1.87443455	4.17789336	8.62753362	0.43160561	25.49890781	6
1	4731.641634	-2.29157075	4.02090955	8.66316088	0.42945084	25.72746165	6
1	4734.674808	-2.72270915	3.97103097	8.74477905	0.42853967	25.94946435	6
1	4737.707982	-3.14225289	3.76466704	8.77303475	0.42844514	26.16410409	6
1	4740.710153	-3.53464385	3.5110882	8.7927255	0.42818978	26.37084003	6
1	4743.712325	-3.98190976	3.4652771	8.88260098	0.42791702	26.57130373	6
1	4746.740498	-4.43724859	3.38058406	8.96297355	0.42754417	26.76459394	6
1	4749.75167	-4.8686009	3.30808803	9.04860901	0.42612908	26.94992931	6
1	4752.772843	-5.2882487	3.23676612	9.13241239	0.42495655	27.1271405	6
1	4755.773015	-5.76332121	3.35823277	9.27991475	0.42361653	27.29633429	6
1	4758.777187	-6.18035249	3.3671439	9.39190506	0.42371315	27.45693724	6
1	4761.80636	-6.61808635	3.21513003	9.44996488	0.4244222	27.60934765	6
1	4764.839533	-7.06729271	3.03121847	9.49700427	0.42379378	27.75299442	6
1	4767.871707	-7.48159412	2.86996569	9.54522839	0.42407251	27.88837032	6
1	4770.871879	-7.89507301	2.76121506	9.60393757	0.42421791	28.01557961	6
1	4773.87505	-8.35488398	2.70070786	9.677475	0.42344027	28.1345025	6
1	4776.905223	-8.76136852	2.60182263	9.73129173	0.42301376	28.2461227	6
1	4779.913395	-9.15597883	2.37362642	9.74382724	0.42348507	28.34918124	6
1	4782.939569	-9.53584391	2.18464239	9.76565134	0.42370992	28.44508563	6
1	4785.970742	-9.98018465	2.12830883	9.83424228	0.42368572	28.53479384	6
1	4788.970914	-10.35427595	1.98272146	9.86506808	0.42308638	28.6168603	6
1	4792.003087	-10.71774147	1.83110544	9.88972512	0.42224971	28.69296235	6
1	4795.003259	-10.98480268	1.54060546	9.85542775	0.42159745	28.76430982	6
1	4798.00343	-11.23230969	1.18181919	9.79992596	0.42305058	28.83252408	6
1	4801.036604	-11.50231687	0.79577084	9.74467026	0.42371345	28.89617563	6
1	4804.036776	-11.79979364	0.46943418	9.70778049	0.4240917	28.95673133	6
1	4807.039947	-12.14988138	0.20614886	9.69074244	0.42361944	29.0141842	6
1	4810.07012	-12.41085423	-0.10756981	9.65432636	0.42311863	29.06764003	6
1	4813.102294	-12.67390456	-0.37382565	9.62872264	0.42301035	29.11845432	6
1	4816.102466	-12.94631813	-0.64013149	9.60678376	0.42203139	29.16611066	6
1	4819.134639	-13.18901483	-0.98272182	9.57210863	0.42246415	29.20991236	6
1	4822.13481	-13.3859872	-1.31225746	9.53789494	0.42275261	29.2520977	6
1	4825.135982	-13.64159764	-1.67558572	9.50924958	0.42325669	29.29325085	6
1	4828.168156	-13.72039403	-2.04829276	9.46754937	0.42313629	29.33294631	6
1	4831.200329	-13.78659116	-2.43964495	9.43463594	0.42333302	29.3721241	6
1	4834.2005	-14.05622617	-2.84596507	9.41626771	0.42322543	29.41078384	6
1	4837.201672	-14.11887963	-3.28224516	9.39815311	0.42264949	29.44685238	6
1	4840.237846	-14.18074108	-3.75694333	9.39346383	0.42369145	29.48240497	6
1	4843.266019	-14.2600336	-4.26769438	9.40287794	0.42405252	29.51721054	6
1	4846.266191	-14.32733212	-4.681486	9.41885547	0.42468274	29.55310345	6
1	4849.267363	-14.44270775	-4.89298735	9.4144367	0.42483688	29.59078234	6
1	4852.299536	-14.63949599	-5.14778006	9.4060631	0.42437418	29.62894239	6
1	4855.331709	-14.89171666	-5.4051473	9.38892257	0.42384789	29.66751144	6
1	4858.332881	-15.14502418	-5.57251965	9.35749158	0.4247248	29.70784312	6
1	4861.365055	-15.4292495	-5.90162586	9.34060672	0.4251125	29.74966213	6
1	4864.365226	-15.68078962	-6.12302973	9.3078512	0.42519617	29.79303896	6
1	4867.399399	-15.95113191	-6.32975929	9.26796593	0.42567767	29.83840086	6
1	4870.399571	-16.26991228	-6.39715227	9.20043561	0.42649033	29.88822691	6
1	4873.403743	-16.65270647	-6.47562201	9.13060541	0.42677949	29.94158033	6
1	4876.430916	-17.01459358	-6.70975545	9.07908846	0.42696922	29.99660636	6
1	4879.464089	-17.36698521	-7.00098921	9.03231904	0.42772154	30.05322669	6
1	4882.497263	-17.58427422	-7.13634382	8.97874221	0.42724567	30.11150256	6
1	4885.497435	-17.90253732	-7.27748152	8.92262089	0.42763937	30.17352119	6
1	4888.497606	-18.21847814	-7.54804455	8.87838321	0.42639803	30.23730001	6
1	4891.52978	-18.45977376	-7.86199384	8.84317981	0.42504651	30.30193452	6
1	4894.530951	-18.54499279	-8.28414554	8.83670379	0.42505399	30.36751471	6
1	4897.562125	-18.76468651	-8.63294503	8.81736376	0.42570625	30.43545233	6
1	4900.563296	-19.06445545	-8.85267566	8.77071728	0.42568483	30.50639323	6
1	4903.564468	-19.35228853	-8.93425337	8.70367297	0.42581365	30.57988412	6
1	4906.56764	-19.72254116	-8.96054789	8.62917927	0.42544876	30.65724481	6
1	4909.570812	-20.17860514	-9.05985049	8.5696407	0.42564161	30.73845248	4
1	4912.594985	-20.61072039	-9.2063446	8.52466057	0.42581716	30.81887993	4
1	4915.595156	-21.01503034	-9.24817897	8.47966451	0.42473198	30.8970887	4
1	4918.62833	-21.42786691	-9.08337344	8.44050382	0.42493416	30.97631854	4
1	4921.628501	-21.72123718	-8.84919056	8.42235381	0.42477046	31.05480025	4
1	4924.660675	-22.04415632	-8.61431333	8.43920152	0.42469237	31.13082958	4
1	4927.694848	-22.38457019	-8.5121117	8.47009758	0.42486931	31.20212186	4
1	4930.727022	-22.8799857	-8.4314953	8.54238743	0.4245245	31.27058075	4
1	4933.730194	-23.33229893	-8.43667399	8.61300485	0.42416402	31.33231938	6
1	4936.762367	-23.74311175	-8.63474615	8.6473054	0.42390813	31.38328968	6
1	4939.79354	-24.12712693	-8.87767596	8.67691984	0.42424906	31.42245159	6
1	4942.826714	-24.47733561	-8.94513608	8.74650682	0.42464595	31.45418828	6
1	4945.826885	-24.87557373	-8.98929872	8.84953461	0.42533757	31.47903008	6
1	4948.860059	-25.29491061	-9.10228097	8.95745914	0.42544342	31.49556496	6
1	4951.892232	-25.76002328	-9.26851719	9.08204275	0.42486508	31.50505595	6
1	4954.925406	-26.18794643	-9.4110619	9.21590906	0.42500962	31.50822946	6
1	4957.925577	-26.61217419	-9.49542643	9.38190453	0.42468533	31.50722472	6
1	4960.958751	-26.99503319	-9.69181199	9.51386789	0.42552853	31.50347141	6
1	4963.990924	-27.30799735	-9.97539251	9.6008096	0.42636042	31.49568463	6
1	4966.991096	-27.65508917	-10.22025902	9.7282618	0.42656135	31.48518934	6
1	4969.993268	-27.933255	-10.60020519	9.79423835	0.42582038	31.47044912	6
1	4973.023441	-28.12937884	-11.01165713	9.82088558	0.42580209	31.4525568	6
1	4976.025613	-28.2330331	-11.50997431	9.78954244	0.42513456	31.43138533	6
1	4979.056786	-28.34759696	-11.94902111	9.79057146	0.42554664	31.40803515	6
1	4982.056958	-28.60682228	-12.3069086	9.89496749	0.42541642	31.38323854	6
1	4985.089131	-28.87987054	-12.68420352	10.01623302	0.42448022	31.35550609	6
1	4988.089303	-29.14778762	-13.06233375	10.15009268	0.4241128	31.32633639	6
1	4991.089474	-29.24334935	-13.54538923	10.17817356	0.42392976	31.29459495	6
1	4994.122648	-29.27169567	-14.03233003	10.17836909	0.42240326	31.25750061	6
1	4997.122819	-29.21528931	-14.50737537	10.1428066	0.42296158	31.21805269	6
1	5000.122991	-29.12138672	-14.96204078	10.09994757	0.42467982	31.17589692	6
1	5003.159164	-28.97422311	-15.3530506	10.04008325	0.425605	31.13350125	6
1	5006.188338	-28.6493693	-15.71262963	9.89330295	0.42625491	31.09215414	6
1	5009.221511	-28.27830607	-16.04487247	9.74162899	0.42692519	31.05437802	6
1	5012.233684	-27.90795317	-16.21432408	9.60880555	0.42683887	31.02256025	6
1	5015.254857	-27.46611942	-16.38210958	9.46965388	0.42795945	30.99782217	6
1	5018.255028	-27.05065395	-16.65557513	9.36587829	0.42882612	30.98025549	6
1	5021.288201	-26.62502848	-16.92839036	9.28145045	0.43008001	30.96931225	6
1	5024.319375	-26.26654925	-17.23058617	9.23658636	0.43032401	30.9643092	6
1	5027.320547	-25.99612252	-17.60402629	9.22794049	0.43040012	30.96385548	6
1	5030.35372	-25.76507103	-18.0245078	9.23922114	0.4304897	30.96650899	6
1	5033.353892	-25.58237712	-18.37822324	9.26902221	0.43097746	30.97201302	6
1	5036.390065	-25.44238252	-18.83043322	9.31187429	0.43033794	30.9802269	6
1	5039.421238	-25.35115763	-19.16151181	9.3670868	0.4297904	30.99035668	6
1	5042.452412	-25.25799619	-19.48021945	9.42652954	0.43005902	31.00448343	6
1	5045.453584	-25.03200742	-19.86976725	9.46636479	0.43048348	31.02199938	6
1	5048.484757	-24.7157866	-20.29306873	9.49599732	0.430407	31.04155123	6
1	5051.484929	-24.38699195	-20.57827887	9.52683506	0.43126357	31.0640622	6
1	5054.518102	-24.04742591	-20.85580161	9.56583243	0.4331088	31.090968	6
1	5057.551276	-23.68058501	-21.12305153	9.61033889	0.43354599	31.12191083	6
1	5060.551447	-23.41257731	-21.46747393	9.66684596	0.43350168	31.15480617	6
1	5063.58462	-23.21548549	-21.90616629	9.72667958	0.43330658	31.18774908	6
1	5066.584792	-23.01517857	-22.22540748	9.78594395	0.43440501	31.22034754	6
1	5069.616966	-22.77090134	-22.62083391	9.84176341	0.43469783	31.25386852	6
1	5072.617137	-22.53246722	-22.95581374	9.89292302	0.4351369	31.28775266	6
1	5075.617309	-22.29345936	-23.34411737	9.93578557	0.43549453	31.32091858	6
1	5078.649482	-22.11161935	-23.74042504	9.96932292	0.43679821	31.35208072	6
1	5081.665655	-21.84702265	-24.06834659	9.998241	0.43697826	31.38139788	6
1	5084.681828	-21.68483814	-24.42107769	10.01829267	0.43663848	31.41044573	6
1	5087.681999	-21.49661865	-24.79912226	10.0302913	0.43697971	31.43901764	6
1	5090.68217	-21.25455206	-25.161169	10.03808072	0.43681022	31.46531963	6
1	5093.715344	-21.01360939	-25.52155297	10.04359317	0.43836874	31.48964081	6
1	5096.748518	-20.88373878	-25.96676374	10.03272281	0.43888798	31.51092952	6
1	5099.749689	-20.72773903	-26.38508301	10.01754363	0.43930576	31.5288883	6
1	5102.752861	-20.5572783	-26.76155773	9.99917494	0.43927661	31.54414026	6
1	5105.756033	-20.52111875	-27.21615077	9.96786921	0.43960686	31.55604991	6
1	5108.759204	-20.34158529	-27.57986654	9.94236091	0.43966913	31.56428119	6
1	5111.780377	-20.14099528	-28.02955264	9.91282272	0.44012989	31.56819616	6
1	5114.813551	-20.00117653	-28.46513439	9.87673293	0.44014648	31.56733716	6
1	5117.813723	-19.85088007	-28.8369565	9.84039899	0.44053219	31.56269061	6
1	5120.846896	-19.70525338	-29.15054031	9.80359546	0.44085175	31.55591496	6
1	5123.880069	-19.50529843	-29.47613002	9.77276633	0.44104198	31.545513	6
1	5126.913243	-19.31616385	-29.80281052	9.74449665	0.440705	31.53270815	6
1	5129.946416	-19.02791574	-30.11123686	9.73224204	0.44099354	31.51766362	6
1	5132.947588	-18.76854045	-30.39424758	9.72367145	0.44083663	31.50016806	6
1	5135.95076	-18.49764346	-30.68038039	9.7224587	0.44065745	31.47935662	6
1	5138.978933	-18.19272461	-30.94543007	9.73524605	0.44065096	31.45545405	6
1	5142.012106	-17.85779012	-31.26133394	9.7614672	0.4406976	31.42890887	6
1	5145.04428	-17.60377139	-31.52235049	9.77696475	0.43668687	31.40000978	6
1	5148.044452	-17.30980864	-31.89553804	9.80564556	0.43562609	31.36781494	6
1	5151.077625	-17.08863075	-32.24402204	9.82321525	0.43663637	31.32997469	6
1	5154.077796	-16.86654227	-32.59395258	9.84949689	0.43768924	31.2851296	6
1	5157.11197	-16.70884766	-32.98898228	9.85989538	0.43738076	31.2333621	6
1	5160.144144	-16.62738124	-33.35055571	9.85255344	0.43654778	31.17492017	6
1	5163.177317	-16.56167515	-33.77167852	9.84500753	0.43620874	31.10750044	6
1	5166.178489	-16.35974557	-34.17064616	9.89071591	0.43541277	31.03277916	6
1	5169.209662	-16.2074492	-34.56955566	9.92603751	0.43442996	30.94927584	6
1	5172.209834	-16.08139503	-35.00280587	9.95947004	0.43373807	30.85713726	6
1	5175.243007	-15.89783529	-35.37517497	10.0228204	0.43305464	30.75517922	6
1	5178.276181	-15.6568557	-35.74168411	10.12017877	0.43201885	30.64324176	6
1	5181.307354	-15.43751629	-36.15297154	10.22168126	0.43137693	30.52175634	6
1	5184.308526	-15.37926868	-36.45212867	10.25218516	0.43141144	30.3927978	6
1	5187.340699	-15.36820083	-36.73611508	10.2646608	0.43093163	30.25585224	6
1	5190.342871	-15.36345099	-37.09729023	10.28451657	0.43162381	30.1110319	6
1	5193.376044	-15.42635338	-37.51541167	10.28073801	0.43298456	29.95818422	6
1	5196.407218	-15.46957514	-37.98654611	10.29679343	0.43295972	29.79645944	6
1	5199.41639	-15.55882176	-38.38115365	10.28876665	0.43220096	29.62740726	6
1	5202.445563	-15.65380423	-38.82851388	10.28943013	0.4323438	29.4508905	6
1	5205.448735	-15.75636132	-39.30120944	10.29495446	0.43291459	29.26362737	6
1	5208.473908	-15.896536	-39.69171755	10.27517852	0.43303093	29.06564139	6
1	5211.47408	-16.03053109	-40.13419233	10.27167704	0.43291069	28.85697714	6
1	5214.507253	-16.23867638	-40.51816697	10.22900999	0.43278669	28.63790894	6
1	5217.540426	-16.5874054	-40.89891169	10.13023426	0.43191024	28.4107742	6
1	5220.5726	-16.88815544	-41.26501799	10.05599714	0.43128162	28.17569391	6
1	5223.607773	-17.20847633	-41.5355617	9.96148931	0.43178989	27.93234315	6
1	5226.637947	-17.62480236	-41.66187948	9.8122803	0.43191529	27.68182752	6
1	5229.639118	-18.09629953	-41.77886323	9.66020035	0.43221966	27.42608137	6
1	5232.64129	-18.57992408	-41.96975926	9.53322168	0.43273034	27.16709131	6
1	5235.643462	-18.96525777	-42.13269101	9.43896665	0.43354072	26.90396507	6
1	5238.671635	-19.45205005	-42.07505028	9.31587861	0.43418972	26.64029743	6
1	5241.703808	-19.88050464	-41.98676932	9.23159988	0.43426709	26.38028131	6
1	5244.70398	-20.34316203	-42.20722983	9.17437297	0.43453962	26.12722327	6
1	5247.704152	-20.7918242	-42.26682885	9.13151529	0.43390371	25.87689206	6
1	5250.737325	-21.25084752	-42.39308087	9.10625763	0.43371993	25.63053412	6
1	5253.737497	-21.71064511	-42.56535605	9.09467511	0.43354083	25.38812864	6
1	5256.76967	-22.0747252	-42.88436207	9.07889343	0.43328965	25.14857509	6
1	5259.770842	-22.4166998	-43.15925373	9.06998623	0.43078325	24.9101235	6
1	5262.803015	-22.80365862	-43.43707775	9.06940503	0.42917203	24.67315776	6
1	5265.806187	-23.08048248	-43.75822754	9.05752552	0.427385	24.43783533	6
1	5268.808359	-23.4695856	-44.00979578	9.0703171	0.42566146	24.20579209	6
1	5271.835532	-23.88999023	-44.28567912	9.09347551	0.42479012	23.9777995	6
1	5274.835703	-24.22048572	-44.62661017	9.0961214	0.42402092	23.75425214	6
1	5277.868877	-24.50090884	-45.01035302	9.08611222	0.424706	23.53442756	6
1	5280.901051	-24.77571673	-45.40707136	9.07540674	0.42478888	23.31887289	6
1	5283.901222	-25.00521298	-45.76622489	9.05881187	0.42505253	23.10648386	6
1	5286.902394	-25.28501848	-46.11586217	9.05701555	0.42563431	22.89720043	6
1	5289.902565	-25.49074358	-46.5303958	9.02971056	0.42624841	22.69079695	6
1	5292.933739	-25.70000785	-46.98128139	9.00247187	0.42606428	22.48678119	6
1	5295.93491	-25.73758894	-47.05940465	8.95528638	0.4274826	22.2837155	6
1	5298.938082	-25.95768171	-47.35968802	8.95100287	0.42771812	22.0874212	6
1	5301.966255	-26.46333473	-47.61240685	9.05697539	0.42873403	21.89855883	6
1	5304.966427	-26.90162354	-47.89790417	9.15677807	0.42917506	21.71709118	6
1	5307.9996	-27.23121716	-48.20975305	9.22388614	0.4296988	21.54099711	6
1	5311.015773	-27.53195118	-48.49539948	9.29371115	0.43049199	21.36932296	6
1	5314.031945	-27.77225022	-48.78117	9.34558062	0.43109305	21.20138246	6
1	5317.032117	-27.97606259	-49.11721656	9.38656774	0.43086811	21.03524955	6
1	5320.032289	-28.17549191	-49.46292434	9.43560786	0.43119729	20.87032242	6
1	5323.065462	-28.35676219	-49.85985747	9.48509509	0.43059824	20.70747532	6
1	5326.098636	-28.45803194	-50.24736037	9.50029527	0.43057573	20.54537116	6
1	5329.099807	-28.52510187	-50.59850609	9.50533334	0.4310196	20.38400345	6
1	5332.131981	-28.55516801	-51.01300543	9.50099178	0.43131132	20.22442144	6
1	5335.164154	-28.56308594	-51.41448916	9.49379118	0.43197978	20.0663225	5
1	5338.164326	-28.48951358	-51.83348156	9.4503203	0.43357368	19.90863861	5
1	5341.164497	-28.38918399	-52.23373326	9.40172333	0.43386898	19.75205	5
1	5344.196671	-28.28065244	-52.68909738	9.37321484	0.43404115	19.59589102	5
1	5347.229844	-28.16662307	-53.12220779	9.35533317	0.4338336	19.43946291	5
1	5350.230016	-27.98015951	-53.5345023	9.30745751	0.43419216	19.28295188	5
1	5353.263189	-27.67184594	-53.86165946	9.18382132	0.43349382	19.12551867	5
1	5356.296363	-27.37055141	-54.25519089	9.10274811	0.43372579	18.96727807	5
1	5359.329536	-27.07114142	-54.61162342	9.0317393	0.43414782	18.80742375	5
1	5362.330708	-26.82087402	-54.9543643	9.00000582	0.43385196	18.64662116	5
1	5365.361881	-26.503976	-55.29946987	8.95450726	0.43429817	18.48541321	5
1	5368.362053	-26.26892613	-55.468017	8.89615533	0.43401733	18.32447695	5
1	5371.362225	-25.95869722	-55.72357061	8.85474256	0.43393107	18.16432622	5
1	5374.394398	-25.56398163	-55.96365821	8.78912045	0.43376371	18.00424969	5
1	5377.39757	-25.13933033	-56.1615698	8.7122384	0.43460663	17.8434972	5
1	5380.427743	-24.70244548	-56.32505282	8.63343574	0.4351649	17.68281413	5
1	5383.460917	-24.2535226	-56.47221273	8.56141769	0.43508779	17.5225733	5
1	5386.49509	-23.80648368	-56.61493327	8.50707899	0.43631982	17.3622817	5
1	5389.527264	-23.39576358	-56.87700428	8.53649579	0.43569605	17.20352926	5
1	5392.562437	-22.99079997	-57.05721784	8.54220711	0.43525241	17.04487437	5
1	5395.594611	-22.55003924	-57.19150158	8.45500138	0.43447215	16.89589042	5
1	5398.597782	-22.16998117	-57.31678401	8.39006165	0.43428714	16.74628127	5
1	5401.601954	-21.75361793	-57.41626616	8.31924391	0.4338564	16.59699439	5
1	5404.628127	-21.35953195	-57.44794864	8.22794479	0.43326103	16.44801355	5
1	5407.639299	-20.9293364	-57.42314046	8.1212425	0.43272625	16.2995879	5
1	5410.658472	-21.08420759	-57.42875464	8.06168911	0.43266204	16.15316516	5
1	5413.658644	-20.75558733	-57.38690592	7.96839144	0.43219211	16.00736772	5
1	5416.691817	-20.47973633	-57.34667649	7.90028277	0.43228125	15.86375032	5
1	5419.723991	-20.70501186	-57.38608108	7.83935665	0.4319399	15.72220949	5
1	5422.724162	-20.95006278	-57.46873256	7.81705678	0.43115208	15.58111401	5
1	5425.724334	-20.68814232	-57.31212885	7.67738994	0.43066135	15.43928707	5
1	5428.726506	-20.24216192	-57.31493545	7.6542361	0.43015426	15.29971592	5
1	5431.757679	-19.81364281	-57.27430478	7.63033949	0.42955141	15.16076151	5
1	5434.789853	-19.41441069	-57.17984814	7.59239219	0.4295902	15.02267337	5
1	5437.790024	-19.01468506	-56.96840413	7.51871508	0.4293758	14.88580462	5
1	5440.823197	-18.62482387	-56.71418479	7.44459381	0.42897819	14.75160105	5
1	5443.823369	-18.21892551	-56.53923732	7.42202779	0.42815768	14.62040133	5
1	5446.855543	-17.74870257	-56.35221296	7.42869939	0.43232189	14.49196662	5
1	5449.855714	-17.31691719	-56.10286066	7.41953545	0.43306284	14.36588956	5
1	5452.855886	-16.90236119	-55.79841454	7.40572835	0.43141001	14.24439037	5
1	5455.889059	-16.5230399	-55.54074667	7.40529278	0.43024971	14.12800614	5
1	5458.889231	-16.11704421	-55.28899216	7.42626348	0.42994853	14.01634337	5
1	5461.891403	-15.7224807	-55.07270333	7.46092665	0.43014565	13.91004186	5
1	5464.921576	-15.36259998	-54.74559966	7.47137333	0.43089264	13.80834126	5
1	5467.954749	-15.03634309	-54.47376099	7.48761874	0.43139757	13.71360669	5
1	5470.987923	-14.7247852	-54.13545707	7.49993075	0.43183394	13.62517211	5
1	5473.988094	-14.44052124	-53.86653704	7.51631418	0.43177186	13.54413393	5
1	5477.021268	-14.12700195	-53.59784691	7.55432717	0.43220595	13.47028696	5
1	5480.053442	-13.7953218	-53.24670875	7.60871776	0.43325824	13.40308938	5
1	5483.053613	-13.51773812	-52.83651297	7.64954575	0.43351067	13.34392547	5
1	5486.086786	-13.33415934	-52.513401	7.65264526	0.43397369	13.29464394	5
1	5489.11996	-13.09944342	-52.13699413	7.69669552	0.43409974	13.25266846	5
1	5492.120131	-12.8616676	-51.82693394	7.74596997	0.43442011	13.21863282	5
1	5495.122303	-12.59127953	-51.4797619	7.82852024	0.43390952	13.19293192	5
1	5498.152476	-12.35315232	-51.0951541	7.91259739	0.43369474	13.17692732	5
1	5501.18565	-12.14880604	-50.70499907	7.99211492	0.43340093	13.17235753	5
1	5504.185822	-11.98891384	-50.35202651	8.05038365	0.4331447	13.17837996	5
1	5507.218995	-11.86132812	-49.86145601	8.14863151	0.43213693	13.19561995	5
1	5510.251169	-11.73569085	-49.42195347	8.24804953	0.43158999	13.22690948	5
1	5513.25134	-11.64000782	-48.99993141	8.34178766	0.43171003	13.27025982	5
1	5516.284513	-11.64773298	-48.51861049	8.42478871	0.43108593	13.32654195	5
1	5519.284685	-11.64804484	-48.03038199	8.53835071	0.43353164	13.39607501	5
1	5522.316859	-11.6162091	-47.56630162	8.67620635	0.43408602	13.47747333	5
1	5525.31803	-11.63402114	-47.16414737	8.77375987	0.43358758	13.56978315	5
1	5528.321202	-11.77968924	-46.66563494	8.899279	0.4329527	13.6706393	5
1	5531.349375	-12.00405884	-46.17267369	9.02450128	0.432332	13.77929923	5
1	5534.350547	-12.20941482	-45.70341506	9.17581847	0.43157548	13.89537164	5
1	5537.38272	-12.41066371	-45.20062779	9.38930226	0.43085061	14.01822755	5
1	5540.382892	-12.64616438	-44.84346401	9.50701806	0.42974555	14.14863475	5
1	5543.409065	-12.87199126	-44.52171456	9.62223639	0.42947542	14.28199242	5
2	30.983772	-0.33871474	-0.1278223	3.22469834	0.23142558	7.89153	2
2	34.015946	-0.67569152	-0.20387165	3.4602456	0.22792092	7.9144064	2
2	37.016117	-0.97082862	-0.27276249	3.70535582	0.22734637	7.94562558	2
2	40.018289	-1.16285285	-0.51319503	3.92484459	0.22398453	7.98012695	2
2	43.019461	-1.43108789	-0.7154732	4.22363357	0.22268119	8.0149503	2
2	46.048634	-1.73458385	-0.86735115	4.56594758	0.22053571	8.05085779	2
2	49.048806	-1.76286481	-0.88665214	4.64605032	0.22071622	8.08205432	2
2	52.048977	-1.7514772	-0.90353129	4.69205675	0.2196545	8.11800957	2
2	55.081151	-1.62243646	-0.86730271	4.62509671	0.22069768	8.15324364	2
2	58.081322	-1.40927889	-0.80104974	4.49048358	0.22114196	8.19121415	2
2	61.114496	-1.16057785	-0.58400104	4.29432556	0.21796638	8.22440337	2
2	64.147669	-0.86970472	-0.36182914	4.09327867	0.21795627	8.24721417	2
2	67.179842	-0.58037847	-0.21501872	3.93111786	0.21764938	8.26819495	2
2	70.181015	-0.3250914	-0.12027986	3.81422259	0.2167068	8.28938372	2
2	73.182186	-0.08990319	-0.10135163	3.72663266	0.21811853	8.31021406	2
2	76.185358	0.16677626	-0.09511814	3.63287936	0.21680735	8.33141126	2
2	79.212531	0.45839505	0.10534555	3.49535817	0.21780196	8.34363974	2
2	82.213703	0.59504008	0.24753484	3.44915555	0.21603226	8.34872053	2
2	85.245876	0.86182461	0.23511863	3.35793452	0.21470793	8.34831149	2
2	88.247047	1.15430718	0.10592558	3.28287539	0.21853581	8.34094651	2
2	91.280221	1.37885487	0.01924514	3.24458254	0.22049463	8.32841019	2
2	94.312395	1.71921233	-0.17265386	3.21099348	0.22301318	8.31138341	2
2	97.345568	2.02427355	-0.16905758	3.14929825	0.2250391	8.28925964	2
2	100.34574	2.29271018	-0.09270112	3.08460095	0.22807365	8.26263625	2
2	103.377913	2.7097999	-0.0551891	3.00532993	0.23171605	8.23164357	2
2	106.380085	3.04572436	0.06081081	2.93090889	0.23617299	8.19811154	2
2	109.412258	3.34832002	0.20046852	2.86605534	0.23955345	8.16235156	2
2	112.444432	3.60136716	0.39924835	2.80061307	0.24274675	8.12759025	2
2	115.477605	3.85072724	0.57927034	2.74965573	0.24434194	8.09514457	2
2	118.509778	4.13893702	0.69800749	2.71733317	0.24278165	8.06549299	2
2	121.50995	4.43083565	0.84270177	2.68546248	0.243715	8.03772874	2
2	124.543124	4.71952157	1.15271917	2.61453813	0.24482086	8.00593627	2
2	127.543295	4.85327429	1.38592518	2.58288014	0.24758491	7.97278307	2
2	130.576469	4.79758367	1.26600522	2.63251532	0.24928194	7.94169192	2
2	133.609642	4.87808691	1.46804098	2.60818389	0.24986982	7.90794253	2
2	136.622815	4.91721666	1.77785063	2.60665792	0.24806419	7.87544834	2
2	139.643987	4.82618818	2.03461064	2.70274402	0.24774689	7.84899249	2
2	142.675161	4.85599575	1.87412703	2.65823804	0.25021988	7.82941965	2
2	145.675333	4.87183816	1.80029194	2.65544417	0.25243606	7.81575464	2
2	148.707506	4.81007177	1.71843325	2.66682281	0.25446655	7.80756771	2
2	151.707677	4.78266032	1.6881348	2.68304285	0.25586042	7.80542158	2
2	154.707849	4.81308865	1.71795679	2.68625559	0.2561825	7.80798914	2
2	157.740022	4.83764018	1.72212157	2.69038324	0.25728528	7.81511839	2
2	160.740194	4.84375129	1.67000646	2.69886752	0.25791801	7.82637831	2
2	163.740366	4.85731791	1.55336645	2.72244553	0.25674342	7.83904326	2
2	166.740537	4.85435165	1.63953772	2.7152817	0.25464012	7.8524288	2
2	169.773711	4.90475526	1.71444591	2.71032723	0.25254567	7.86663245	2
2	172.775882	5.05452165	1.88161796	2.7198594	0.2534084	7.87799998	2
2	175.806056	4.93373882	1.77368512	2.71767651	0.2537822	7.88933491	2
2	178.815228	4.90082788	1.86105297	2.7296792	0.25285054	7.89776604	2
2	181.838401	4.78991901	1.8755309	2.75895487	0.25412014	7.90352943	2
2	184.838573	4.84250863	1.87231292	2.72701836	0.25182306	7.92960413	2
2	187.838744	5.04029713	1.88237974	2.68582623	0.25102184	7.94915529	2
2	190.839916	5.08939557	1.87975219	2.65682823	0.24844606	7.96235848	2
2	193.872089	5.22067154	1.79999738	2.63195474	0.24888497	7.97083148	2
2	196.904263	5.30462438	1.73746931	2.60711785	0.2482084	7.97449001	2
2	199.904434	5.10751188	1.85723377	2.53445166	0.25036404	7.97394777	2
2	202.904605	5.24314671	1.94247796	2.49005583	0.25362653	7.96881547	2
2	205.907777	5.49370123	2.06782338	2.45441796	0.25403201	7.95511695	2
2	208.910949	5.70700595	2.19218482	2.42512541	0.25632436	7.93244118	2
2	211.937122	5.67757317	2.18378782	2.3762562	0.25410566	7.90488993	2
2	214.970296	5.80198208	2.36201083	2.34970616	0.25260638	7.87315341	2
2	217.970467	5.94956195	2.49540119	2.34064565	0.2519066	7.83599455	2
2	221.002641	6.06639475	2.6021647	2.33170409	0.25247911	7.79468659	2
2	224.002812	5.87242712	2.36412937	2.24574368	0.2524707	7.7540875	2
2	227.002984	5.77732569	2.2713069	2.21001306	0.25278735	7.7205368	2
2	230.036158	5.59771969	2.48929861	2.20992723	0.25133838	7.69422564	2
2	233.068331	5.66953794	2.42082136	2.17103144	0.25231235	7.67244939	2
2	236.069502	5.73652478	2.31412944	2.13877257	0.25120408	7.65379198	2
2	239.101676	6.10643316	2.0100771	2.1830069	0.25140974	7.63531547	2
2	242.13385	6.41270694	1.82928529	2.25952481	0.25192352	7.61468216	2
2	245.135021	6.80810922	1.77354571	2.3410366	0.25092744	7.59113352	2
2	248.169195	7.17626428	1.75044767	2.42558993	0.25061599	7.56474641	2
2	251.200368	7.6138208	1.66122068	2.58547742	0.25036297	7.53425708	2
2	254.20054	8.03683871	1.39916526	2.85102642	0.24781325	7.4992484	2
2	257.200711	8.54977147	1.15991588	3.20149081	0.24683734	7.46020043	2
2	260.200883	9.01820071	1.0059354	3.52744044	0.2449106	7.41505214	2
2	263.234056	9.45141735	1.22496351	3.67272349	0.24525813	7.36496305	2
2	266.26623	9.61865931	1.55183475	3.6174675	0.24639334	7.31304046	2
2	269.267401	9.6504712	1.66865972	3.56277537	0.24801272	7.26432893	2
2	272.270573	9.60639276	1.98303458	3.38883077	0.24897677	7.22012852	2
2	275.273745	9.47032014	2.28728131	3.16643906	0.24503835	7.18260977	2
2	278.298918	9.23564582	2.69620014	2.86948678	0.24395809	7.15316367	2
2	281.332091	8.96870648	2.97838499	2.60198126	0.24538718	7.13239986	2
2	284.332263	8.7364287	3.16612653	2.39395813	0.24780518	7.11944508	2
2	287.365437	8.67338817	3.23904521	2.32117229	0.24982681	7.11190045	2
2	290.39861	8.56589657	3.43188639	2.23437797	0.25226501	7.10831227	2
2	293.398782	8.28844691	3.80242126	2.11183247	0.25623162	7.10925397	2
2	296.429955	7.9575423	4.10032077	2.041295	0.26054202	7.11786234	2
2	299.464128	7.56388363	4.28101651	2.00367626	0.26343533	7.13556968	2
2	302.4663	7.22509704	4.45294485	2.07777221	0.26805875	7.16293239	2
2	305.468472	6.94766217	4.51891129	2.16924193	0.2723481	7.19784348	2
2	308.496645	6.60140424	4.60841339	2.35192481	0.27676553	7.24007143	2
2	311.496817	6.29854087	4.69902896	2.57292874	0.2809937	7.28873378	2
2	314.52899	6.43670904	4.6473789	2.51247007	0.28478894	7.33762393	2
2	317.529162	6.38090897	4.63609243	2.56930849	0.28844467	7.38272798	2
2	320.529334	6.40990631	4.59104534	2.56907802	0.29285668	7.42359495	2
2	323.562507	6.6952366	4.41317588	2.39325632	0.29590021	7.45822341	2
2	326.562678	6.95871324	4.29191767	2.2809224	0.29929863	7.48458648	2
2	329.595852	6.84105146	4.40261275	2.38565423	0.30332534	7.50727944	2
2	332.628026	6.89542047	4.77851217	2.55756201	0.30702821	7.52610478	2
2	335.631197	6.97251642	4.69218231	2.49525316	0.31133165	7.53728476	2
2	338.66037	7.19404153	4.71733733	2.44685294	0.31445853	7.53812107	2
2	341.660542	7.15095768	4.69171973	2.44735952	0.3187689	7.53025684	2
2	344.660714	7.08912232	4.31693988	2.33064279	0.32133681	7.51715587	2
2	347.660885	6.99583196	4.06173642	2.33284984	0.32411774	7.50027898	2
2	350.693058	6.84090034	3.86578273	2.40586885	0.3262092	7.48077528	2
2	353.69323	7.10534952	4.08984808	2.28565299	0.32914758	7.45970643	2
2	356.693402	7.20851236	4.23068498	2.25017835	0.33094336	7.43687711	5
2	359.725575	7.60582183	4.4471509	2.17190543	0.33298627	7.41412	5
2	362.725747	7.69996139	4.50053749	2.15266774	0.33685072	7.39265986	5
2	365.726919	7.5269114	4.37112451	2.13508817	0.33919699	7.37835097	5
2	368.760092	7.74964274	4.49418191	2.10952421	0.34164659	7.36950123	5
2	371.766264	8.00048862	4.70790975	2.14875023	0.34438181	7.361931	5
2	374.791437	8.17810558	4.86194846	2.2016952	0.34543946	7.35509614	5
2	377.791609	8.42771478	5.00645287	2.27294088	0.34846048	7.34921577	5
2	380.79178	8.23213349	4.93283471	2.22121857	0.35032106	7.34501078	5
2	383.823954	7.94086512	4.88864391	2.21899586	0.35393558	7.34814557	5
2	386.824125	7.83614938	4.77268028	2.18661774	0.35703075	7.35570261	5
2	389.857299	7.64401588	4.49179551	2.13518733	0.3564701	7.36648225	5
2	392.857471	7.53093463	4.22249907	2.1356937	0.35637083	7.37802747	5
2	395.890644	7.51566545	3.93178042	2.15804334	0.35634379	7.38834215	5
2	398.891815	7.51933787	3.65786717	2.21674548	0.35705851	7.39769886	5
2	401.894987	7.55452795	3.40653565	2.29487782	0.35628051	7.40563983	5
2	404.923161	7.63414022	3.26338288	2.34485958	0.35520655	7.41194947	5
2	407.956334	7.56192114	3.51085884	2.32782102	0.35413558	7.41826232	5
2	410.988507	7.69794004	3.47528085	2.31407023	0.35270973	7.421136	5
2	413.988679	8.04521345	3.55603518	2.21263939	0.35210112	7.41808432	5
2	416.988851	8.39453432	3.79114794	2.14112254	0.35346649	7.40699281	5
2	419.989022	8.83130511	3.9743796	2.16435404	0.35803991	7.38610325	5
2	423.021195	9.21442682	4.15177425	2.26053445	0.35958979	7.35593693	5
2	426.022367	9.24378655	4.15672155	2.31346566	0.36171236	7.32069063	5
2	429.054541	9.37440202	4.06290905	2.3865242	0.36180643	7.28582463	5
2	432.056713	9.50950882	3.82323783	2.47785578	0.36302031	7.25079609	5
2	435.086886	9.58121261	3.36958604	2.62166706	0.3640527	7.21152337	5
2	438.088058	9.89218665	2.95978337	2.85657415	0.36718031	7.17170444	5
2	441.120231	10.35602919	2.73317398	3.08810637	0.36913677	7.13361807	5
2	444.153404	10.90835072	2.82491995	3.25534863	0.36654348	7.09913021	5
2	447.153576	11.36843204	3.03687231	3.39717168	0.36549597	7.06674075	5
2	450.153748	11.74101731	3.15831543	3.55075917	0.36496264	7.03509055	5
2	453.185921	12.24185243	3.20705014	3.78216835	0.36513569	7.00554393	3
2	456.219094	12.68176236	3.37684155	3.98912805	0.36546095	6.97731299	3
2	459.219266	13.10287461	3.57789518	4.20226782	0.36485021	6.95121936	3
2	462.220438	13.42548993	3.92692077	4.38068272	0.36286216	6.92638608	3
2	465.221609	13.41846567	4.42382151	4.4209276	0.36253097	6.90201977	3
2	468.224781	13.38569723	4.8744272	4.48589536	0.36573135	6.88017848	3
2	471.250954	13.36480066	5.40550434	4.62084065	0.3698858	6.86109291	3
2	474.252126	13.1033465	5.86514616	4.66828704	0.37062324	6.84338949	3
2	477.284299	12.75517877	6.22654136	4.69171052	0.37260162	6.83165381	3
2	480.284471	12.32060025	6.46568409	4.67658197	0.37445592	6.82115281	3
2	483.284642	11.85036551	6.57215229	4.62623029	0.37505106	6.8143521	3
2	486.317816	11.38771782	6.71099405	4.64580094	0.37852309	6.81249401	3
2	489.349989	10.88351771	6.62957185	4.57522536	0.38117053	6.81653246	3
2	492.350161	10.41115985	6.54311173	4.55296466	0.3852606	6.82848432	3
2	495.351333	10.03612559	6.37645774	4.51597582	0.38568114	6.84527231	3
2	498.353504	9.71002379	6.17602636	4.48288548	0.38762649	6.86646367	3
2	501.382678	9.32060961	5.97164466	4.49751004	0.3901842	6.8909337	3
2	504.382849	9.00107044	5.64908655	4.46949794	0.39058514	6.91727564	3
2	507.416023	8.77446743	5.24907568	4.4208512	0.39252312	6.94790473	3
2	510.417194	8.64887268	4.81570608	4.37507094	0.39236592	6.98313163	3
2	513.448368	8.63230869	4.39898387	4.35505846	0.39589652	7.02133233	3
2	516.480541	8.6274757	3.9470319	4.38805687	0.39734741	7.05903534	3
2	519.481713	8.64019339	3.50332574	4.4784961	0.39650355	7.09847429	3
2	522.513886	8.66561356	3.07228564	4.61432132	0.39604584	7.1398654	3
2	525.515058	8.71891303	2.66291811	4.76623878	0.39686071	7.18264929	5
2	528.51623	9.07787326	2.41722	4.7091417	0.39719802	7.2230312	5
2	531.547403	9.50041491	2.21483666	4.62352985	0.39617407	7.26001622	5
2	534.580576	9.94555694	2.096186	4.51339146	0.39474971	7.29326919	5
2	537.61275	10.36700917	1.98648451	4.42519006	0.3941145	7.32480075	5
2	540.613922	10.78792368	2.02601249	4.28592902	0.39242184	7.35587073	5
[truncated: 8,204 more rows]
