# Supplementary material for: Expectation-Maximization Binary Clustering for Behavioural Annotation
Source: PLoS One. 2016 Mar 22;11(3):e0151984. doi: 10.1371/journal.pone.0151984 (PMC4803255; doi:10.1371/journal.pone.0151984)
Supplement: S1 Data — (ZIP) [file pone.0151984.s003.zip › osp_dta.csv]

id	tStamp	lon	lat
0	2006-08-29 06:00:00	15.47183333	59.61883333
1	2006-08-29 07:00:00	15.476	59.62466667
2	2006-08-29 08:00:00	15.55983333	59.5705
3	2006-08-29 15:00:00	15.6025	59.58933333
4	2006-08-29 16:00:00	15.6015	59.5885
5	2006-08-29 17:00:00	15.60083333	59.58783333
6	2006-08-30 03:00:00	15.4395	59.61983333
7	2006-08-30 04:00:00	15.44016667	59.62
8	2006-08-30 05:00:00	15.4385	59.61983333
9	2006-08-30 06:00:00	15.4385	59.61983333
10	2006-08-30 07:00:00	15.468	59.62016667
11	2006-08-30 08:00:00	15.47616667	59.62483333
12	2006-08-30 09:00:00	15.438	59.59166667
13	2006-08-30 10:00:00	15.09116667	59.328
14	2006-08-30 11:00:00	14.8535	59.0415
15	2006-08-30 16:00:00	14.1085	58.08066667
16	2006-08-30 18:00:00	14.08416667	58.06366667
17	2006-08-31 04:00:00	14.08416667	58.05716667
18	2006-08-31 05:00:00	14.08233333	58.06016667
19	2006-08-31 12:00:00	14.12516667	57.11183333
20	2006-08-31 13:00:00	14.12983333	57.08533333
21	2006-08-31 14:00:00	14.093	56.98683333
22	2006-08-31 15:00:00	14.14583333	56.80416667
23	2006-08-31 16:00:00	14.17866667	56.64766667
24	2006-08-31 17:00:00	14.12183333	56.46883333
25	2006-08-31 18:00:00	14.122	56.469
26	2006-09-01 04:00:00	14.12183333	56.46883333
27	2006-09-01 05:00:00	14.12183333	56.46883333
28	2006-09-01 06:00:00	14.12166667	56.469
29	2006-09-01 07:00:00	14.11866667	56.45783333
30	2006-09-01 08:00:00	14.1185	56.458
31	2006-09-01 09:00:00	14.14966667	56.44383333
32	2006-09-01 10:00:00	14.10433333	56.25933333
33	2006-09-01 11:00:00	14.07933333	56.2205
34	2006-09-01 12:00:00	14.05266667	56.13816667
35	2006-09-01 13:00:00	14.04066667	55.95183333
36	2006-09-01 14:00:00	14.03283333	55.92816667
37	2006-09-01 15:00:00	13.95183333	55.88416667
38	2006-09-01 16:00:00	13.9515	55.88433333
39	2006-09-01 17:00:00	13.95033333	55.88416667
40	2006-09-01 18:00:00	13.95066667	55.884
41	2006-09-02 04:00:00	13.92966667	55.867
42	2006-09-02 05:00:00	13.9265	55.82966667
43	2006-09-02 06:00:00	13.92883333	55.75983333
44	2006-09-02 07:00:00	13.86433333	55.64533333
45	2006-09-02 08:00:00	13.754	55.62433333
46	2006-09-02 09:00:00	13.525	55.53966667
47	2006-09-02 10:00:00	13.52583333	55.54033333
48	2006-09-02 11:00:00	13.39916667	55.53083333
49	2006-09-02 12:00:00	13.32416667	55.49316667
50	2006-09-02 13:00:00	13.28866667	55.475
51	2006-09-02 14:00:00	13.279	55.47833333
52	2006-09-02 15:00:00	13.279	55.4785
53	2006-09-02 16:00:00	13.27883333	55.47833333
54	2006-09-02 17:00:00	13.27883333	55.47833333
55	2006-09-02 18:00:00	13.279	55.47833333
56	2006-09-03 09:00:00	13.2875	55.47933333
57	2006-09-03 10:00:00	13.28516667	55.47683333
58	2006-09-03 11:00:00	13.28516667	55.47683333
59	2006-09-03 12:00:00	13.29033333	55.47533333
60	2006-09-03 13:00:00	13.32183333	55.4955
61	2006-09-03 14:00:00	13.31783333	55.50016667
62	2006-09-03 15:00:00	13.32016667	55.50166667
63	2006-09-03 16:00:00	13.32	55.5015
64	2006-09-03 17:00:00	13.32033333	55.50183333
65	2006-09-03 18:00:00	13.30333333	55.50583333
66	2006-09-04 04:00:00	13.29716667	55.487
67	2006-09-04 05:00:00	13.342	55.387
68	2006-09-04 09:00:00	13.52783333	54.44283333
69	2006-09-04 10:00:00	13.5875	54.21466667
70	2006-09-04 11:00:00	13.733	54.04816667
71	2006-09-04 12:00:00	13.73483333	54.0455
72	2006-09-04 13:00:00	13.73633333	54.045
73	2006-09-04 14:00:00	13.73483333	54.0455
74	2006-09-04 15:00:00	13.73566667	54.04366667
75	2006-09-04 16:00:00	13.73483333	54.0455
76	2006-09-04 17:00:00	13.73483333	54.04566667
77	2006-09-04 18:00:00	13.73466667	54.04516667
78	2006-09-05 04:00:00	13.735	54.0455
79	2006-09-05 05:00:00	13.74216667	53.99216667
80	2006-09-05 06:00:00	13.7255	53.98416667
81	2006-09-05 07:00:00	13.732	53.90683333
82	2006-09-05 08:00:00	13.72983333	53.90633333
83	2006-09-05 09:00:00	13.68283333	53.8365
84	2006-09-05 10:00:00	13.6955	53.80116667
85	2006-09-05 11:00:00	13.69516667	53.8075
86	2006-09-05 12:00:00	13.69633333	53.79966667
87	2006-09-05 13:00:00	13.69366667	53.80533333
88	2006-09-05 14:00:00	13.69666667	53.80283333
89	2006-09-05 15:00:00	13.691	53.787
90	2006-09-05 16:00:00	13.68433333	53.79183333
91	2006-09-05 17:00:00	13.6845	53.79183333
92	2006-09-06 09:00:00	13.717	53.81266667
93	2006-09-06 10:00:00	13.71716667	53.8125
94	2006-09-06 11:00:00	13.71716667	53.81266667
95	2006-09-06 12:00:00	13.6955	53.8075
96	2006-09-06 13:00:00	13.69666667	53.8035
97	2006-09-06 14:00:00	13.719	53.72066667
98	2006-09-06 15:00:00	13.7225	53.70066667
99	2006-09-06 16:00:00	13.7275	53.69983333
100	2006-09-06 17:00:00	13.736	53.702
101	2006-09-06 18:00:00	13.7415	53.69516667
102	2006-09-07 04:00:00	13.7645	53.69566667
103	2006-09-07 05:00:00	13.73116667	53.68966667
104	2006-09-07 06:00:00	13.731	53.6895
105	2006-09-07 07:00:00	13.731	53.6895
106	2006-09-07 08:00:00	13.731	53.6895
107	2006-09-07 09:00:00	13.60483333	53.61066667
108	2006-09-07 10:00:00	13.45883333	53.579
109	2006-09-07 11:00:00	13.45866667	53.57916667
110	2006-09-07 12:00:00	13.38266667	53.55333333
111	2006-09-07 13:00:00	13.39766667	53.42316667
112	2006-09-07 14:00:00	13.36433333	53.40416667
113	2006-09-07 15:00:00	13.3685	53.4075
114	2006-09-07 16:00:00	13.35033333	53.40083333
115	2006-09-07 17:00:00	13.34983333	53.40033333
116	2006-09-07 18:00:00	13.34866667	53.40133333
117	2006-09-08 04:00:00	13.34866667	53.40133333
118	2006-09-08 05:00:00	13.37216667	53.40816667
119	2006-09-08 06:00:00	13.3725	53.40933333
120	2006-09-08 07:00:00	13.34333333	53.35483333
121	2006-09-08 08:00:00	13.1445	53.14483333
122	2006-09-08 09:00:00	12.88066667	52.97016667
123	2006-09-08 10:00:00	12.7895	52.823
124	2006-09-08 11:00:00	12.80533333	52.80666667
125	2006-09-08 12:00:00	12.76466667	52.66216667
126	2006-09-08 13:00:00	12.55666667	52.46733333
127	2006-09-08 14:00:00	12.49983333	52.1925
128	2006-09-08 15:00:00	12.3285	51.869
129	2006-09-08 16:00:00	12.296	51.86666667
130	2006-09-08 17:00:00	12.296	51.86666667
131	2006-09-08 18:00:00	12.296	51.86666667
132	2006-09-09 04:00:00	12.2415	51.87583333
133	2006-09-09 05:00:00	12.24066667	51.8755
134	2006-09-09 06:00:00	12.24083333	51.87533333
135	2006-09-09 07:00:00	12.19583333	51.8535
136	2006-09-09 08:00:00	12.19583333	51.8535
137	2006-09-09 12:00:00	10.8285	51.26083333
138	2006-09-09 13:00:00	10.4715	51.1435
139	2006-09-09 14:00:00	10.25383333	50.98216667
140	2006-09-09 15:00:00	10.00616667	50.70483333
141	2006-09-09 16:00:00	9.690333333	50.486
142	2006-09-09 17:00:00	9.434833333	50.307
143	2006-09-09 18:00:00	9.4335	50.305
144	2006-09-10 06:00:00	9.43	50.30383333
145	2006-09-10 12:00:00	9.165	50.18933333
146	2006-09-10 13:00:00	9.0795	50.14066667
147	2006-09-10 14:00:00	8.931	50.064
148	2006-09-10 15:00:00	8.7205	49.94283333
149	2006-09-10 16:00:00	8.712333333	49.92133333
150	2006-09-10 17:00:00	8.711833333	49.923
151	2006-09-10 18:00:00	8.711833333	49.92266667
152	2006-09-11 04:00:00	8.709666667	49.91783333
153	2006-09-11 05:00:00	8.709833333	49.91783333
154	2006-09-11 06:00:00	8.709666667	49.918
155	2006-09-11 07:00:00	8.709666667	49.918
156	2006-09-11 08:00:00	8.699	49.89916667
157	2006-09-11 09:00:00	8.651333333	49.74966667
158	2006-09-11 10:00:00	8.547166667	49.56616667
159	2006-09-11 11:00:00	8.483333333	49.31566667
160	2006-09-11 12:00:00	8.371166667	49.096
161	2006-09-11 13:00:00	8.2365	48.86383333
162	2006-09-11 14:00:00	7.951833333	48.58233333
163	2006-09-11 15:00:00	7.738666667	48.3495
164	2006-09-11 16:00:00	7.736666667	48.35216667
165	2006-09-11 17:00:00	7.723666667	48.34166667
166	2006-09-11 18:00:00	7.723833333	48.34166667
167	2006-09-12 04:00:00	7.723666667	48.335
168	2006-09-12 05:00:00	7.726166667	48.33383333
169	2006-09-12 06:00:00	7.724	48.3345
170	2006-09-12 07:00:00	7.722666667	48.33433333
171	2006-09-12 08:00:00	7.644833333	48.3075
172	2006-09-12 09:00:00	7.4755	48.2255
173	2006-09-12 10:00:00	7.437333333	48.19583333
174	2006-09-12 11:00:00	7.44	48.20016667
175	2006-09-12 18:00:00	7.111833333	47.725
176	2006-09-13 04:00:00	7.119333333	47.72616667
177	2006-09-13 05:00:00	7.1195	47.72616667
178	2006-09-13 09:00:00	6.871333333	47.68116667
179	2006-09-13 10:00:00	6.871166667	47.68116667
180	2006-09-13 11:00:00	6.871333333	47.681
181	2006-09-13 12:00:00	6.871666667	47.68083333
182	2006-09-13 13:00:00	7.126166667	47.73816667
183	2006-09-13 14:00:00	7.126166667	47.73816667
184	2006-09-14 12:00:00	7.099666667	47.72316667
185	2006-09-14 13:00:00	7.0995	47.723
186	2006-09-14 14:00:00	7.099666667	47.723
187	2006-09-14 15:00:00	7.102333333	47.72316667
188	2006-09-14 16:00:00	6.964166667	47.70083333
189	2006-09-14 17:00:00	6.857333333	47.69016667
190	2006-09-14 18:00:00	6.881833333	47.68783333
191	2006-09-15 04:00:00	6.882	47.68766667
192	2006-09-15 05:00:00	6.881833333	47.68783333
193	2006-09-15 12:00:00	6.858666667	47.70016667
194	2006-09-15 13:00:00	6.858833333	47.70066667
195	2006-09-15 14:00:00	6.859333333	47.6955
196	2006-09-15 15:00:00	6.857666667	47.69066667
197	2006-09-15 16:00:00	6.8585	47.70016667
198	2006-09-15 17:00:00	6.858666667	47.70016667
199	2006-09-15 18:00:00	6.8815	47.68766667
200	2006-09-16 04:00:00	6.882	47.68766667
201	2006-09-16 05:00:00	6.881833333	47.68783333
202	2006-09-16 06:00:00	6.853333333	47.6715
203	2006-09-16 07:00:00	6.857666667	47.69083333
204	2006-09-16 08:00:00	6.858833333	47.70016667
205	2006-09-16 09:00:00	6.858666667	47.70016667
206	2006-09-16 10:00:00	6.858666667	47.70016667
207	2006-09-16 11:00:00	6.858666667	47.70016667
208	2006-09-16 12:00:00	6.858666667	47.70016667
209	2006-09-16 13:00:00	6.8535	47.68333333
210	2006-09-16 14:00:00	6.8595	47.69033333
211	2006-09-16 15:00:00	6.857666667	47.69083333
212	2006-09-16 16:00:00	6.857166667	47.69116667
213	2006-09-16 17:00:00	6.857	47.69083333
214	2006-09-17 13:00:00	6.8585	47.7
215	2006-09-17 14:00:00	6.88	47.70016667
216	2006-09-18 09:00:00	6.854833333	47.6715
217	2006-09-18 10:00:00	6.8575	47.691
218	2006-09-18 12:00:00	6.857666667	47.691
219	2006-09-18 13:00:00	6.857833333	47.69116667
220	2006-09-18 14:00:00	6.858666667	47.70016667
221	2006-09-18 15:00:00	6.858666667	47.70016667
222	2006-09-19 06:00:00	6.857666667	47.69083333
223	2006-09-19 07:00:00	6.856166667	47.6875
224	2006-09-19 08:00:00	6.858666667	47.70016667
225	2006-09-19 09:00:00	6.858833333	47.7
226	2006-09-19 10:00:00	6.858333333	47.70083333
227	2006-09-19 11:00:00	6.858333333	47.70066667
228	2006-09-20 06:00:00	6.881833333	47.68783333
229	2006-09-20 07:00:00	6.857	47.69833333
230	2006-09-20 08:00:00	6.856833333	47.69833333
231	2006-09-20 09:00:00	6.859166667	47.70116667
232	2006-09-20 10:00:00	6.816333333	47.68866667
233	2006-09-20 11:00:00	6.839333333	47.71733333
234	2006-09-20 16:00:00	6.859	47.70033333
235	2006-09-20 17:00:00	6.858833333	47.70016667
236	2006-09-20 18:00:00	6.858666667	47.7
237	2006-09-21 04:00:00	6.881833333	47.68766667
238	2006-09-21 05:00:00	6.881833333	47.68766667
239	2006-09-21 06:00:00	6.852	47.684
240	2006-09-21 07:00:00	6.859333333	47.6905
241	2006-09-21 08:00:00	6.823333333	47.71133333
242	2006-09-21 09:00:00	6.855333333	47.67183333
243	2006-09-21 10:00:00	6.8585	47.67166667
244	2006-09-21 11:00:00	6.865333333	47.71216667
245	2006-09-21 12:00:00	6.864	47.71416667
246	2006-09-21 13:00:00	6.8595	47.7005
247	2006-09-21 14:00:00	6.871166667	47.70316667
248	2006-09-21 15:00:00	6.864	47.71433333
249	2006-09-21 18:00:00	6.858666667	47.70033333
250	2006-09-22 04:00:00	6.858666667	47.69983333
251	2006-09-22 05:00:00	6.858666667	47.70016667
252	2006-09-22 06:00:00	6.859333333	47.69033333
253	2006-09-22 07:00:00	6.855	47.67333333
254	2006-09-22 08:00:00	6.857	47.69833333
255	2006-09-22 09:00:00	6.857	47.69833333
256	2006-09-22 10:00:00	6.857	47.69816667
257	2006-09-22 11:00:00	6.859	47.701
258	2006-09-23 06:00:00	7.126166667	47.73783333
259	2006-09-23 07:00:00	7.126166667	47.738
260	2006-09-23 08:00:00	7.127333333	47.73616667
261	2006-09-23 09:00:00	7.126	47.73816667
262	2006-09-23 10:00:00	7.1135	47.72333333
263	2006-09-23 11:00:00	7.100833333	47.7235
264	2006-09-24 06:00:00	7.126166667	47.738
265	2006-09-24 07:00:00	7.1255	47.739
266	2006-09-24 08:00:00	7.126	47.73816667
267	2006-09-24 18:00:00	6.8535	47.703
268	2006-09-25 04:00:00	6.854666667	47.70316667
269	2006-09-25 05:00:00	6.854666667	47.703
270	2006-09-25 12:00:00	6.858666667	47.70016667
271	2006-09-25 14:00:00	6.8575	47.69083333
272	2006-09-26 12:00:00	6.857	47.69833333
273	2006-09-26 13:00:00	6.8575	47.69083333
274	2006-09-26 14:00:00	6.859	47.701
275	2006-09-26 15:00:00	6.859166667	47.70083333
276	2006-09-26 16:00:00	6.858	47.70016667
277	2006-09-26 17:00:00	6.858666667	47.70016667
278	2006-09-26 18:00:00	6.858666667	47.70033333
279	2006-09-27 04:00:00	6.882	47.68766667
280	2006-09-27 05:00:00	6.881833333	47.68766667
281	2006-09-27 06:00:00	6.8535	47.6835
282	2006-09-27 07:00:00	6.8595	47.69033333
283	2006-09-27 08:00:00	6.8595	47.69033333
284	2006-09-27 12:00:00	6.815666667	47.7185
285	2006-09-27 13:00:00	6.839166667	47.7175
286	2006-09-27 14:00:00	6.858666667	47.70016667
287	2006-09-29 09:00:00	5.6575	46.9595
288	2006-09-29 10:00:00	5.516166667	46.883
289	2006-09-29 11:00:00	5.512333333	46.87833333
290	2006-09-29 18:00:00	5.517333333	46.88583333
291	2006-09-30 04:00:00	5.5185	46.88483333
292	2006-09-30 05:00:00	5.5185	46.88466667
293	2006-09-30 09:00:00	5.51	46.877
294	2006-09-30 10:00:00	5.516	46.883
295	2006-09-30 15:00:00	5.5185	46.888
296	2006-09-30 17:00:00	5.5185	46.88783333
297	2006-10-01 06:00:00	5.518166667	46.88983333
298	2006-10-01 07:00:00	5.51	46.8825
299	2006-10-01 08:00:00	5.500333333	46.87466667
300	2006-10-01 18:00:00	5.518333333	46.888
301	2006-10-02 04:00:00	5.518333333	46.88783333
302	2006-10-02 05:00:00	5.518333333	46.88783333
303	2006-10-03 09:00:00	5.508833333	46.86766667
304	2006-10-03 10:00:00	5.5085	46.8695
305	2006-10-03 11:00:00	5.508333333	46.86983333
306	2006-10-03 12:00:00	5.509	46.86716667
307	2006-10-03 13:00:00	5.509	46.86733333
308	2006-10-03 14:00:00	5.512333333	46.88116667
309	2006-10-03 15:00:00	5.518666667	46.88733333
310	2006-10-03 16:00:00	5.514666667	46.89083333
311	2006-10-03 17:00:00	5.515166667	46.89083333
312	2006-10-03 18:00:00	5.515	46.89066667
313	2006-10-04 04:00:00	5.515	46.89066667
314	2006-10-04 05:00:00	5.514833333	46.891
315	2006-10-04 06:00:00	5.518333333	46.88766667
316	2006-10-04 07:00:00	5.515	46.89083333
317	2006-10-04 08:00:00	5.508666667	46.86983333
318	2006-10-04 09:00:00	5.509166667	46.8695
319	2006-10-04 10:00:00	5.508666667	46.86783333
320	2006-10-04 11:00:00	5.508833333	46.86766667
321	2006-10-04 12:00:00	5.511166667	46.86883333
322	2006-10-04 13:00:00	5.368833333	46.77533333
323	2006-10-04 14:00:00	5.114833333	46.54216667
324	2006-10-04 15:00:00	5.035833333	46.44483333
325	2006-10-04 16:00:00	5.034166667	46.44183333
326	2006-10-04 17:00:00	5.034166667	46.44166667
327	2006-10-04 18:00:00	5.034	46.44183333
328	2006-10-05 04:00:00	5.034	46.44183333
329	2006-10-05 05:00:00	5.034	46.44183333
330	2006-10-05 06:00:00	4.967	46.39316667
331	2006-10-05 07:00:00	4.967166667	46.393
332	2006-10-05 08:00:00	4.967	46.393
333	2006-10-05 12:00:00	4.5225	45.38883333
334	2006-10-05 13:00:00	4.321833333	44.9275
335	2006-10-05 14:00:00	4.086666667	44.52266667
336	2006-10-05 16:00:00	3.575166667	43.60733333
337	2006-10-07 06:00:00	-1.423	37.78483333
338	2006-10-07 07:00:00	-1.427666667	37.78016667
339	2006-10-07 08:00:00	-1.432666667	37.7705
340	2006-10-07 09:00:00	-1.463166667	37.74566667
341	2006-10-07 10:00:00	-1.6545	37.5665
342	2006-10-07 11:00:00	-1.909333333	37.42983333
343	2006-10-07 12:00:00	-2.208	37.297
344	2006-10-07 13:00:00	-2.553333333	37.01083333
345	2006-10-07 14:00:00	-2.8185	36.78033333
346	2006-10-07 15:00:00	-2.981833333	36.358
347	2006-10-07 16:00:00	-3.1845	35.936
348	2006-10-07 17:00:00	-3.541	35.50333333
349	2006-10-07 18:00:00	-3.753166667	35.2715
350	2006-10-07 19:00:00	-3.731833333	35.2645
351	2006-10-08 05:00:00	-3.731833333	35.2645
352	2006-10-08 06:00:00	-3.7535	35.27216667
353	2006-10-08 07:00:00	-3.757166667	35.25833333
354	2006-10-08 08:00:00	-3.758833333	35.24566667
355	2006-10-08 09:00:00	-3.7585	35.245
356	2006-10-08 10:00:00	-3.779666667	35.12
357	2006-10-08 11:00:00	-3.914666667	34.89616667
358	2006-10-08 12:00:00	-3.930833333	34.65866667
359	2006-10-08 13:00:00	-3.9385	34.31533333
360	2006-10-08 14:00:00	-4.008166667	33.9635
361	2006-10-08 15:00:00	-4.173	33.65
362	2006-10-08 16:00:00	-4.286666667	33.29833333
363	2006-10-08 17:00:00	-4.345833333	32.99666667
364	2006-10-08 18:00:00	-4.452666667	32.654
365	2006-10-08 19:00:00	-4.452666667	32.654
366	2006-10-09 05:00:00	-4.452666667	32.654
367	2006-10-09 06:00:00	-4.452666667	32.654
368	2006-10-09 07:00:00	-4.61	32.64583333
369	2006-10-09 08:00:00	-4.610166667	32.64583333
370	2006-10-10 09:00:00	-5.109666667	32.47733333
371	2006-10-10 10:00:00	-5.1505	32.48783333
372	2006-10-10 11:00:00	-5.412166667	32.361
373	2006-10-11 06:00:00	-5.0525	31.128
374	2006-10-11 07:00:00	-5.0525	31.128
375	2006-10-11 08:00:00	-5.0525	31.128
376	2006-10-11 09:00:00	-5.069333333	31.11833333
377	2006-10-11 10:00:00	-5.132333333	31.14066667
378	2006-10-11 11:00:00	-5.271833333	30.9025
379	2006-10-11 12:00:00	-5.3595	30.5815
380	2006-10-11 13:00:00	-5.435166667	30.37116667
381	2006-10-11 14:00:00	-5.5545	30.16416667
382	2006-10-11 15:00:00	-5.548333333	30.16433333
383	2006-10-11 16:00:00	-5.546833333	30.16416667
384	2006-10-11 17:00:00	-5.5575	30.16966667
385	2006-10-11 18:00:00	-5.557333333	30.16966667
386	2006-10-11 19:00:00	-5.5575	30.16966667
387	2006-10-12 05:00:00	-5.5575	30.16966667
388	2006-10-12 06:00:00	-5.549833333	30.16333333
389	2006-10-12 07:00:00	-5.551833333	30.16316667
390	2006-10-12 08:00:00	-5.552	30.16316667
391	2006-10-12 09:00:00	-5.5395	30.17116667
392	2006-10-12 10:00:00	-5.497166667	30.116
393	2006-10-12 11:00:00	-5.5015	30.10783333
394	2006-10-12 12:00:00	-5.513166667	30.07183333
395	2006-10-12 13:00:00	-5.531333333	29.892
396	2006-10-12 14:00:00	-5.6405	29.87183333
397	2006-10-12 15:00:00	-5.530666667	29.86483333
398	2006-10-12 16:00:00	-5.499333333	30.10933333
399	2006-10-12 17:00:00	-5.472666667	30.1175
400	2006-10-13 06:00:00	-5.435666667	30.08316667
401	2006-10-13 07:00:00	-5.435666667	30.08316667
402	2006-10-13 08:00:00	-5.4355	30.08316667
403	2006-10-14 06:00:00	-5.338	30.0945
404	2006-10-14 07:00:00	-5.338	30.0945
405	2006-10-14 08:00:00	-5.338	30.0945
406	2006-10-14 09:00:00	-5.338	30.0945
407	2006-10-14 10:00:00	-5.45	30.03133333
408	2006-10-14 11:00:00	-5.524666667	30.17083333
409	2006-10-14 12:00:00	-5.7385	30.2595
410	2006-10-14 13:00:00	-5.774	30.00266667
411	2006-10-14 14:00:00	-5.547333333	29.87116667
412	2006-10-14 15:00:00	-5.489	29.885
413	2006-10-14 16:00:00	-5.4895	29.8865
414	2006-10-14 17:00:00	-5.489666667	29.8865
415	2006-10-15 06:00:00	-5.489666667	29.8865
416	2006-10-15 07:00:00	-5.489666667	29.8865
417	2006-10-15 08:00:00	-5.530833333	29.86316667
418	2006-10-16 06:00:00	-6.743666667	29.22
419	2006-10-16 07:00:00	-6.743666667	29.22
420	2006-10-16 08:00:00	-6.743666667	29.22
421	2006-10-16 09:00:00	-6.743666667	29.22
422	2006-10-16 10:00:00	-6.707166667	29.13283333
423	2006-10-16 11:00:00	-6.8315	29.0355
424	2006-10-16 12:00:00	-6.903833333	28.878
425	2006-10-16 13:00:00	-6.936333333	28.67183333
426	2006-10-16 14:00:00	-6.832	28.52266667
427	2006-10-16 15:00:00	-6.753	28.322
428	2006-10-16 16:00:00	-6.806666667	28.32516667
429	2006-10-16 17:00:00	-6.806666667	28.32516667
430	2006-10-16 18:00:00	-6.806666667	28.32516667
431	2006-10-16 19:00:00	-6.809333333	28.32516667
432	2006-10-17 06:00:00	-6.806666667	28.32516667
433	2006-10-17 07:00:00	-6.806666667	28.32516667
434	2006-10-17 08:00:00	-6.806166667	28.325
435	2006-10-17 12:00:00	-6.911	28.9365
436	2006-10-17 13:00:00	-6.9465	29.267
437	2006-10-17 14:00:00	-6.610833333	29.7515
438	2006-10-17 18:00:00	-6.181	30.51083333
439	2006-10-17 19:00:00	-6.124333333	30.53233333
440	2006-10-18 05:00:00	-6.124166667	30.53066667
441	2006-10-18 09:00:00	-5.925833333	30.43183333
442	2006-10-18 10:00:00	-5.606833333	30.38633333
443	2006-10-18 11:00:00	-5.491833333	30.13
444	2006-10-19 09:00:00	-5.485166667	30.12916667
445	2006-10-19 10:00:00	-5.485166667	30.12916667
446	2006-10-19 11:00:00	-5.485166667	29.97316667
447	2006-10-19 12:00:00	-5.579	29.849
448	2006-10-19 13:00:00	-5.5125	30.06533333
449	2006-10-19 14:00:00	-5.488833333	30.13116667
450	2006-10-19 15:00:00	-5.485166667	30.12916667
451	2006-10-19 16:00:00	-5.492	30.13
452	2006-10-19 17:00:00	-5.431833333	30.08266667
453	2006-10-19 18:00:00	-5.428333333	30.07933333
454	2006-10-20 04:00:00	-5.428333333	30.0795
455	2006-10-20 05:00:00	-5.428333333	30.07933333
456	2006-10-20 06:00:00	-5.428166667	30.0795
457	2006-10-20 07:00:00	-5.428166667	30.07933333
458	2006-10-20 08:00:00	-5.428333333	30.0795
459	2006-10-20 09:00:00	-5.508833333	30.1505
460	2006-10-20 10:00:00	-5.509666667	30.152
461	2006-10-20 11:00:00	-5.509333333	30.15166667
462	2006-10-20 12:00:00	-5.509833333	30.15216667
463	2006-10-20 13:00:00	-5.485166667	30.12916667
464	2006-10-20 14:00:00	-5.485166667	30.12916667
465	2006-10-20 15:00:00	-5.492333333	30.13016667
466	2006-10-20 16:00:00	-5.484833333	30.12866667
467	2006-10-20 17:00:00	-5.4835	30.1225
468	2006-10-20 18:00:00	-5.463166667	30.0925
469	2006-10-20 19:00:00	-5.463166667	30.09233333
470	2006-10-21 05:00:00	-5.463166667	30.0925
471	2006-10-21 06:00:00	-5.458166667	30.07516667
472	2006-10-21 07:00:00	-5.474	30.09333333
473	2006-10-21 08:00:00	-5.509666667	30.152
474	2006-10-21 12:00:00	-5.943	29.78316667
475	2006-10-21 13:00:00	-6.369833333	29.60833333
476	2006-10-21 14:00:00	-6.818166667	29.40166667
477	2006-10-21 15:00:00	-7.186333333	29.286
478	2006-10-21 16:00:00	-7.584666667	29.30883333
479	2006-10-21 17:00:00	-7.922	29.19583333
480	2006-10-21 18:00:00	-7.953166667	29.17416667
481	2006-10-21 19:00:00	-7.949666667	29.17533333
482	2006-10-22 05:00:00	-7.949833333	29.17533333
483	2006-10-22 09:00:00	-7.949833333	29.1755
484	2006-10-22 10:00:00	-8.009333333	29.14083333
485	2006-10-22 11:00:00	-8.226166667	29.01833333
486	2006-10-22 12:00:00	-8.448666667	28.81766667
487	2006-10-22 13:00:00	-8.671333333	28.61233333
488	2006-10-22 14:00:00	-8.986833333	28.428
489	2006-10-22 15:00:00	-9.213166667	28.41316667
490	2006-10-22 16:00:00	-9.451333333	28.38233333
491	2006-10-22 17:00:00	-9.6625	28.25716667
492	2006-10-22 18:00:00	-9.722166667	28.19866667
493	2006-10-22 19:00:00	-9.722	28.19866667
494	2006-10-23 06:00:00	-9.722166667	28.19866667
495	2006-10-23 07:00:00	-9.722	28.19866667
496	2006-10-23 08:00:00	-9.722166667	28.19866667
497	2006-10-23 09:00:00	-9.722166667	28.19866667
498	2006-10-23 10:00:00	-9.7115	28.13516667
499	2006-10-23 11:00:00	-9.671	27.929
500	2006-10-23 12:00:00	-9.577666667	27.64933333
501	2006-10-23 13:00:00	-9.538333333	27.23916667
502	2006-10-23 14:00:00	-9.491666667	26.81716667
503	2006-10-23 15:00:00	-9.381166667	26.39016667
504	2006-10-23 16:00:00	-9.323666667	26.01766667
505	2006-10-23 17:00:00	-9.3335	25.64716667
506	2006-10-23 18:00:00	-9.342166667	25.442
507	2006-10-23 19:00:00	-9.342166667	25.442
508	2006-10-24 05:00:00	-9.342166667	25.442
509	2006-10-24 06:00:00	-9.342166667	25.442
510	2006-10-24 07:00:00	-9.342166667	25.442
511	2006-10-24 08:00:00	-9.342166667	25.442
512	2006-10-24 09:00:00	-9.342166667	25.442
513	2006-10-24 11:00:00	-9.509166667	25.22433333
514	2006-10-24 12:00:00	-9.629666667	25.08116667
515	2006-10-24 13:00:00	-9.756166667	24.88266667
516	2006-10-24 14:00:00	-9.868333333	24.64666667
517	2006-10-24 15:00:00	-9.897666667	24.448
518	2006-10-24 16:00:00	-9.916666667	24.1965
519	2006-10-24 17:00:00	-9.967166667	23.93766667
520	2006-10-24 18:00:00	-9.993166667	23.90766667
521	2006-10-24 19:00:00	-9.993	23.90766667
522	2006-10-25 05:00:00	-9.993166667	23.90766667
523	2006-10-25 06:00:00	-9.999	23.89866667
524	2006-10-25 07:00:00	-10	23.89633333
525	2006-10-25 08:00:00	-10	23.89633333
526	2006-10-25 09:00:00	-10	23.89633333
527	2006-10-25 10:00:00	-10.11766667	23.79883333
528	2006-10-25 11:00:00	-10.24933333	23.58033333
529	2006-10-25 12:00:00	-10.43566667	23.312
530	2006-10-25 13:00:00	-10.64966667	23.06233333
531	2006-10-25 14:00:00	-10.89283333	22.81566667
532	2006-10-25 15:00:00	-11.02783333	22.53633333
533	2006-10-25 16:00:00	-11.085	22.223
534	2006-10-25 17:00:00	-11.072	21.9505
535	2006-10-25 18:00:00	-11.06033333	21.65916667
536	2006-10-25 19:00:00	-11.08116667	21.62716667
537	2006-10-26 05:00:00	-11.19283333	21.486
538	2006-10-26 06:00:00	-11.19283333	21.486
539	2006-10-26 07:00:00	-11.19283333	21.486
540	2006-10-26 08:00:00	-11.19283333	21.486
541	2006-10-26 09:00:00	-11.26633333	21.29266667
542	2006-10-26 10:00:00	-11.46133333	21.01433333
543	2006-10-26 11:00:00	-11.70716667	20.74433333
544	2006-10-26 12:00:00	-11.92816667	20.4265
545	2006-10-26 13:00:00	-12.09733333	20.1555
546	2006-10-26 14:00:00	-12.18616667	19.81916667
547	2006-10-26 15:00:00	-12.35916667	19.4995
548	2006-10-26 16:00:00	-12.42716667	19.1975
549	2006-10-26 17:00:00	-12.35033333	18.8595
550	2006-10-26 18:00:00	-12.35966667	18.56966667
551	2006-10-26 19:00:00	-12.37916667	18.46083333
552	2006-10-27 05:00:00	-12.37916667	18.46083333
553	2006-10-27 06:00:00	-12.37916667	18.46083333
554	2006-10-27 07:00:00	-12.37916667	18.46083333
555	2006-10-27 08:00:00	-12.37916667	18.46083333
556	2006-10-27 09:00:00	-12.442	18.355
557	2006-10-27 10:00:00	-12.79	18.16766667
558	2006-10-27 11:00:00	-13.14983333	18.00916667
559	2006-10-27 12:00:00	-13.52716667	17.87433333
560	2006-10-27 13:00:00	-13.8	17.64116667
561	2006-10-27 14:00:00	-13.99433333	17.30933333
562	2006-10-27 16:00:00	-14.20133333	16.85083333
563	2006-10-27 17:00:00	-14.28633333	16.619
564	2006-10-27 18:00:00	-14.426	16.53466667
565	2006-10-27 19:00:00	-14.426	16.53466667
566	2006-10-28 05:00:00	-14.43483333	16.531
567	2006-10-28 06:00:00	-14.43466667	16.531
568	2006-10-28 07:00:00	-14.438	16.54016667
569	2006-10-28 08:00:00	-14.43816667	16.54016667
570	2006-10-28 09:00:00	-14.43816667	16.54016667
571	2006-10-28 10:00:00	-14.50183333	16.58266667
572	2006-10-28 11:00:00	-14.5555	16.61766667
573	2006-10-28 12:00:00	-14.5595	16.61383333
574	2006-10-28 13:00:00	-14.63816667	16.58433333
575	2006-10-28 14:00:00	-14.869	16.49816667
576	2006-10-28 15:00:00	-15.064	16.42916667
577	2006-10-28 16:00:00	-15.27816667	16.35533333
578	2006-10-28 17:00:00	-15.45633333	16.226
579	2006-10-28 18:00:00	-15.54733333	16.146
580	2006-10-28 19:00:00	-15.54733333	16.146
581	2006-10-28 20:00:00	-15.54733333	16.146
582	2006-10-29 06:00:00	-15.54733333	16.146
583	2006-10-29 07:00:00	-15.54733333	16.146
584	2006-10-29 08:00:00	-15.55833333	16.14466667
585	2006-10-29 09:00:00	-15.564	16.15033333
586	2006-10-29 10:00:00	-15.70083333	16.12883333
587	2006-10-29 11:00:00	-15.8785	16.04816667
588	2006-10-29 12:00:00	-15.9615	16.051
589	2006-10-29 13:00:00	-16.07416667	16.02716667
590	2006-10-29 14:00:00	-16.34066667	16.01483333
591	2006-10-29 18:00:00	-16.48133333	15.99666667
592	2006-10-29 19:00:00	-16.47783333	16.00633333
593	2006-10-29 20:00:00	-16.47783333	16.00633333
