# Supplementary material for: Expectation-Maximization Binary Clustering for Behavioural Annotation
Source: PLoS One. 2016 Mar 22;11(3):e0151984. doi: 10.1371/journal.pone.0151984 (PMC4803255; doi:10.1371/journal.pone.0151984)
Supplement: S1 Data — (ZIP) [file pone.0151984.s003.zip › shw_dta.csv]

id	tStamp	lon	lat
0	2012-08-18 19:43:22	3.87187	40.064171
1	2012-08-18 19:46:02	3.872594	40.064228
2	2012-08-18 19:48:41	3.876514	40.066452
3	2012-08-18 19:51:21	3.876545	40.065723
4	2012-08-18 19:54:00	3.875511	40.063847
5	2012-08-18 19:56:39	3.875824	40.06142
6	2012-08-18 19:59:20	3.876236	40.060932
7	2012-08-18 20:02:02	3.876746	40.060856
8	2012-08-18 20:04:38	3.870677	40.064091
9	2012-08-18 20:07:15	3.871119	40.064049
10	2012-08-18 20:09:51	3.87189	40.06427
11	2012-08-18 20:12:30	3.872206	40.066425
12	2012-08-18 20:15:10	3.872072	40.065788
13	2012-08-18 20:17:50	3.871944	40.061985
14	2012-08-18 20:20:29	3.872731	40.062668
15	2012-08-18 20:23:07	3.873192	40.062687
16	2012-08-18 20:25:49	3.873437	40.062698
17	2012-08-18 20:28:28	3.873719	40.062706
18	2012-08-18 20:31:07	3.874209	40.062695
19	2012-08-18 20:33:47	3.874452	40.066418
20	2012-08-18 20:36:25	3.874516	40.066326
21	2012-08-18 20:39:04	3.875523	40.065464
22	2012-08-18 20:41:43	3.871806	40.064945
23	2012-08-18 20:44:19	3.868865	40.063728
24	2012-08-18 20:46:59	3.872708	40.062187
25	2012-08-18 20:49:34	3.873088	40.062183
26	2012-08-18 20:52:13	3.873313	40.062126
27	2012-08-18 20:54:52	3.873477	40.062088
28	2012-08-18 20:57:27	3.875942	40.063053
29	2012-08-18 21:00:10	3.874027	40.061642
30	2012-08-18 21:02:47	3.874549	40.061481
31	2012-08-18 21:05:22	3.874088	40.06089
32	2012-08-18 21:07:57	3.874345	40.060875
33	2012-08-18 21:10:29	3.875172	40.061188
34	2012-08-18 21:13:05	3.875974	40.061596
35	2012-08-18 21:15:40	3.874558	40.061836
36	2012-08-18 21:18:15	3.87479	40.061886
37	2012-08-18 21:20:54	3.875275	40.061871
38	2012-08-18 21:23:29	3.874934	40.061543
39	2012-08-18 21:26:06	3.874439	40.061237
40	2012-08-18 21:28:42	3.874962	40.061306
41	2012-08-18 21:31:34	3.875756	40.061375
42	2012-08-18 21:34:10	3.875912	40.061306
43	2012-08-18 21:36:45	3.876211	40.061378
44	2012-08-18 21:39:21	3.876529	40.061367
45	2012-08-18 21:41:57	3.876808	40.061378
46	2012-08-18 21:44:33	3.877134	40.061485
47	2012-08-18 21:47:08	3.877451	40.061516
48	2012-08-18 21:49:40	3.877623	40.061489
49	2012-08-18 21:52:14	3.87806	40.061485
50	2012-08-18 21:54:48	3.878336	40.061428
51	2012-08-18 21:57:22	3.878502	40.06131
52	2012-08-18 22:00:02	3.878677	40.061195
53	2012-08-18 22:02:38	3.878938	40.061226
54	2012-08-18 22:05:18	3.879112	40.061092
55	2012-08-18 22:07:58	3.879337	40.061153
56	2012-08-18 22:10:34	3.879428	40.061039
57	2012-08-18 22:13:12	3.879657	40.061012
58	2012-08-18 22:15:50	3.879827	40.061016
59	2012-08-18 22:18:29	3.879994	40.061024
60	2012-08-18 22:21:06	3.880167	40.061035
61	2012-08-18 22:23:44	3.880301	40.060947
62	2012-08-18 22:26:20	3.88051	40.060875
63	2012-08-18 22:28:58	3.880603	40.061008
64	2012-08-18 22:31:33	3.88085	40.061085
65	2012-08-18 22:34:09	3.880873	40.061092
66	2012-08-18 22:36:45	3.881033	40.061218
67	2012-08-18 22:39:25	3.881198	40.061333
68	2012-08-18 22:42:06	3.881491	40.061378
69	2012-08-18 22:44:42	3.881799	40.061478
70	2012-08-18 22:47:21	3.881948	40.061584
71	2012-08-18 22:50:01	3.882195	40.061604
72	2012-08-18 22:52:42	3.88249	40.061676
73	2012-08-18 22:55:21	3.882707	40.061775
74	2012-08-18 22:58:08	3.882942	40.061913
75	2012-08-18 23:01:06	3.883073	40.061996
76	2012-08-18 23:03:44	3.883112	40.062107
77	2012-08-18 23:06:26	3.883265	40.062183
78	2012-08-18 23:09:01	3.883292	40.063232
79	2012-08-18 23:11:41	3.880161	40.067837
80	2012-08-18 23:14:38	3.880559	40.067909
81	2012-08-18 23:17:17	3.870862	40.062454
82	2012-08-18 23:20:09	3.871325	40.062675
83	2012-08-18 23:22:49	3.867141	40.064369
84	2012-08-18 23:25:30	3.860459	40.067158
85	2012-08-18 23:28:06	3.860678	40.067219
86	2012-08-18 23:30:44	3.860942	40.067196
87	2012-08-18 23:33:23	3.861177	40.067223
88	2012-08-18 23:36:00	3.861343	40.067329
89	2012-08-18 23:38:37	3.861582	40.06728
90	2012-08-18 23:41:18	3.861783	40.067387
91	2012-08-18 23:43:57	3.861887	40.066921
92	2012-08-18 23:46:32	3.861315	40.063324
93	2012-08-18 23:49:09	3.861567	40.063236
94	2012-08-18 23:51:48	3.861728	40.06337
95	2012-08-18 23:54:26	3.861814	40.063553
96	2012-08-18 23:57:05	3.861931	40.063786
97	2012-08-18 23:59:51	3.861931	40.063786
98	2012-08-19 00:03:22	3.862232	40.064201
99	2012-08-19 00:06:47	3.862149	40.064362
100	2012-08-19 00:09:20	3.862913	40.064724
101	2012-08-19 00:11:58	3.862161	40.06461
102	2012-08-19 00:14:31	3.862418	40.064838
103	2012-08-19 00:17:06	3.862739	40.065025
104	2012-08-19 00:19:39	3.862711	40.065186
105	2012-08-19 00:22:14	3.86324	40.065388
106	2012-08-19 00:24:50	3.86375	40.065727
107	2012-08-19 00:27:36	3.863722	40.065876
108	2012-08-19 00:30:10	3.863984	40.065979
109	2012-08-19 00:32:45	3.863773	40.066017
110	2012-08-19 00:35:20	3.864164	40.066158
111	2012-08-19 00:37:56	3.864099	40.066208
112	2012-08-19 00:40:30	3.864306	40.066326
113	2012-08-19 00:43:07	3.864554	40.066574
114	2012-08-19 00:45:39	3.865176	40.067028
115	2012-08-19 00:48:13	3.864886	40.066849
116	2012-08-19 00:50:48	3.865048	40.066883
117	2012-08-19 00:53:27	3.865228	40.066952
118	2012-08-19 00:56:01	3.865372	40.067162
119	2012-08-19 00:59:19	3.865531	40.067036
120	2012-08-19 01:02:55	3.86568	40.067223
121	2012-08-19 01:07:38	3.866546	40.06694
122	2012-08-19 01:12:09	3.857147	40.066074
123	2012-08-19 01:16:50	3.857396	40.066185
124	2012-08-19 01:21:32	3.85772	40.066261
125	2012-08-19 01:26:02	3.857961	40.066257
126	2012-08-19 01:28:42	3.858137	40.066273
127	2012-08-19 01:31:23	3.858346	40.066349
128	2012-08-19 01:34:02	3.858578	40.066387
129	2012-08-19 01:36:39	3.858706	40.066433
130	2012-08-19 01:39:16	3.859093	40.066467
131	2012-08-19 01:41:56	3.859388	40.066494
132	2012-08-19 01:44:37	3.859708	40.066486
133	2012-08-19 01:47:16	3.860043	40.066536
134	2012-08-19 01:49:52	3.867287	40.065548
135	2012-08-19 01:52:29	3.867568	40.065758
136	2012-08-19 01:55:07	3.867903	40.065788
137	2012-08-19 01:57:41	3.868037	40.066067
138	2012-08-19 02:00:22	3.868514	40.065994
139	2012-08-19 02:03:01	3.868925	40.06609
140	2012-08-19 02:05:36	3.868485	40.065117
141	2012-08-19 02:08:13	3.868914	40.065273
142	2012-08-19 02:10:49	3.869283	40.065407
143	2012-08-19 02:13:24	3.869069	40.065189
144	2012-08-19 02:16:02	3.869897	40.06583
145	2012-08-19 02:18:42	3.87027	40.065987
146	2012-08-19 02:21:20	3.870631	40.066147
147	2012-08-19 02:23:59	3.871007	40.066246
148	2012-08-19 02:26:35	3.871344	40.066437
149	2012-08-19 02:29:12	3.871584	40.066582
150	2012-08-19 02:31:51	3.871712	40.066868
151	2012-08-19 02:34:27	3.871885	40.066879
152	2012-08-19 02:37:03	3.872195	40.06707
153	2012-08-19 02:39:41	3.872455	40.067226
154	2012-08-19 02:42:20	3.872818	40.067303
155	2012-08-19 02:44:57	3.873039	40.067421
156	2012-08-19 02:47:34	3.873217	40.067562
157	2012-08-19 02:50:10	3.873359	40.067875
158	2012-08-19 02:52:49	3.873741	40.067745
159	2012-08-19 02:55:28	3.873968	40.06789
160	2012-08-19 02:58:03	3.873929	40.068207
161	2012-08-19 03:00:42	3.874474	40.068138
162	2012-08-19 03:03:22	3.874813	40.068157
163	2012-08-19 03:06:03	3.874984	40.068268
164	2012-08-19 03:08:42	3.87516	40.068336
165	2012-08-19 03:11:18	3.875487	40.068409
166	2012-08-19 03:13:55	3.875633	40.068478
167	2012-08-19 03:16:31	3.876017	40.068485
168	2012-08-19 03:19:11	3.876181	40.068653
169	2012-08-19 03:21:51	3.876396	40.068737
170	2012-08-19 03:24:26	3.87669	40.068512
171	2012-08-19 03:27:01	3.876996	40.06908
172	2012-08-19 03:29:40	3.862539	40.07222
173	2012-08-19 03:32:17	3.845964	40.077892
174	2012-08-19 03:34:58	3.837928	40.080387
175	2012-08-19 03:37:35	3.838078	40.080372
176	2012-08-19 03:40:14	3.83829	40.080517
177	2012-08-19 03:42:49	3.838296	40.080498
178	2012-08-19 03:45:28	3.838596	40.080811
179	2012-08-19 03:48:08	3.838834	40.080875
180	2012-08-19 03:50:47	3.839053	40.08099
181	2012-08-19 03:53:27	3.839339	40.081196
182	2012-08-19 03:56:06	3.839447	40.081329
183	2012-08-19 03:58:44	3.839687	40.081398
184	2012-08-19 04:02:32	3.840047	40.081577
185	2012-08-19 04:06:20	3.83125	40.07819
186	2012-08-19 04:08:55	3.82075	40.069305
187	2012-08-19 04:11:28	3.817568	40.066647
188	2012-08-19 04:13:59	3.817728	40.066811
189	2012-08-19 04:16:30	3.817774	40.066959
190	2012-08-19 04:19:03	3.817984	40.067081
191	2012-08-19 04:21:38	3.818028	40.067215
192	2012-08-19 04:24:10	3.818026	40.067413
193	2012-08-19 04:26:45	3.817888	40.067509
194	2012-08-19 04:29:16	3.818082	40.067616
195	2012-08-19 04:31:50	3.806424	40.068932
196	2012-08-19 04:34:23	3.790723	40.063622
197	2012-08-19 04:36:58	3.781204	40.054218
198	2012-08-19 04:39:32	3.761086	40.054829
199	2012-08-19 04:42:03	3.739128	40.057892
200	2012-08-19 04:44:35	3.718346	40.057339
201	2012-08-19 04:47:07	3.697665	40.054455
202	2012-08-19 04:49:42	3.675705	40.056355
203	2012-08-19 04:52:14	3.654516	40.059692
204	2012-08-19 04:54:47	3.636036	40.061146
205	2012-08-19 04:57:20	3.615584	40.064682
206	2012-08-19 04:59:54	3.59887	40.073521
207	2012-08-19 05:02:30	3.578143	40.074226
208	2012-08-19 05:05:05	3.558053	40.074821
209	2012-08-19 05:07:38	3.539378	40.07555
210	2012-08-19 05:10:09	3.522502	40.079105
211	2012-08-19 05:12:43	3.517149	40.079842
212	2012-08-19 05:15:18	3.51079	40.081181
213	2012-08-19 05:17:56	3.502075	40.093166
214	2012-08-19 05:20:29	3.496485	40.098175
215	2012-08-19 05:23:06	3.483549	40.109371
216	2012-08-19 05:25:38	3.474213	40.110931
217	2012-08-19 05:28:19	3.468353	40.113983
218	2012-08-19 05:30:50	3.466266	40.116188
219	2012-08-19 05:33:38	3.466571	40.116135
220	2012-08-19 05:36:11	3.463954	40.118309
221	2012-08-19 05:38:44	3.453345	40.121994
222	2012-08-19 05:41:19	3.436125	40.127785
223	2012-08-19 05:43:52	3.421003	40.136478
224	2012-08-19 05:46:27	3.40489	40.144138
225	2012-08-19 05:49:03	3.390423	40.147442
226	2012-08-19 05:51:36	3.376462	40.151279
227	2012-08-19 05:54:12	3.359553	40.154949
228	2012-08-19 05:56:45	3.340412	40.162571
229	2012-08-19 05:59:22	3.319078	40.168514
230	2012-08-19 06:02:04	3.296561	40.170635
231	2012-08-19 06:04:40	3.276677	40.172222
232	2012-08-19 06:07:20	3.255309	40.174538
233	2012-08-19 06:09:56	3.234586	40.174553
234	2012-08-19 06:12:33	3.212941	40.176426
235	2012-08-19 06:15:10	3.191417	40.178692
236	2012-08-19 06:17:49	3.172617	40.179951
237	2012-08-19 06:20:28	3.149679	40.183357
238	2012-08-19 06:23:03	3.135491	40.183144
239	2012-08-19 06:25:39	3.114606	40.185604
240	2012-08-19 06:28:19	3.092293	40.187305
241	2012-08-19 06:31:00	3.069802	40.188404
242	2012-08-19 06:33:38	3.047933	40.187954
243	2012-08-19 06:36:17	3.024229	40.191792
244	2012-08-19 06:39:07	3.000633	40.195656
245	2012-08-19 06:41:42	2.984531	40.193939
246	2012-08-19 06:44:20	2.980422	40.201515
247	2012-08-19 06:47:05	2.980417	40.201252
248	2012-08-19 06:50:07	2.980413	40.200974
249	2012-08-19 06:53:44	2.976694	40.203876
250	2012-08-19 06:57:55	2.960813	40.228672
251	2012-08-19 07:02:32	2.942974	40.254471
252	2012-08-19 07:07:44	2.912938	40.271751
253	2012-08-19 07:13:53	2.89809	40.309269
254	2012-08-19 07:21:03	2.874298	40.32637
255	2012-08-19 07:28:12	2.851115	40.3465
256	2012-08-19 07:30:48	2.838696	40.34383
257	2012-08-19 07:33:26	2.829727	40.352276
258	2012-08-19 07:36:02	2.825709	40.367535
259	2012-08-19 07:38:37	2.820774	40.380119
260	2012-08-19 07:41:12	2.808952	40.381615
261	2012-08-19 07:43:52	2.80798	40.397617
262	2012-08-19 07:46:30	2.803585	40.412144
263	2012-08-19 07:49:10	2.796902	40.423264
264	2012-08-19 07:52:07	2.792698	40.41851
265	2012-08-19 07:54:48	2.792853	40.41983
266	2012-08-19 07:57:39	2.795074	40.418415
267	2012-08-19 08:01:08	2.792326	40.416996
268	2012-08-19 08:05:22	2.79118	40.415779
269	2012-08-19 08:07:52	2.793193	40.414841
270	2012-08-19 08:10:21	2.79682	40.411263
271	2012-08-19 08:12:49	2.799516	40.414051
272	2012-08-19 08:15:15	2.797668	40.41394
273	2012-08-19 08:17:46	2.797956	40.411812
274	2012-08-19 08:20:15	2.799715	40.411152
275	2012-08-19 08:22:45	2.796011	40.4119
276	2012-08-19 08:25:14	2.794094	40.411995
277	2012-08-19 08:27:40	2.79278	40.416218
278	2012-08-19 08:30:10	2.790198	40.425102
279	2012-08-19 08:32:37	2.780314	40.43539
280	2012-08-19 08:35:05	2.767378	40.435558
281	2012-08-19 08:37:29	2.762298	40.429798
282	2012-08-19 08:39:58	2.766603	40.4291
283	2012-08-19 08:42:26	2.760951	40.428421
284	2012-08-19 08:44:54	2.757175	40.431885
285	2012-08-19 08:47:21	2.757071	40.435398
286	2012-08-19 08:49:50	2.758259	40.434841
287	2012-08-19 08:52:21	2.760712	40.436398
288	2012-08-19 08:54:47	2.763274	40.437298
289	2012-08-19 08:57:15	2.761897	40.439114
290	2012-08-19 08:59:51	2.752736	40.438606
291	2012-08-19 09:02:30	2.749853	40.44257
292	2012-08-19 09:04:58	2.742962	40.45343
293	2012-08-19 09:07:39	2.736993	40.454117
294	2012-08-19 09:10:12	2.737603	40.453571
295	2012-08-19 09:12:44	2.737484	40.452984
296	2012-08-19 09:15:16	2.73757	40.452835
297	2012-08-19 09:17:47	2.738221	40.452423
298	2012-08-19 09:20:20	2.737756	40.452415
299	2012-08-19 09:22:46	2.739374	40.455505
300	2012-08-19 09:25:20	2.739164	40.455387
301	2012-08-19 09:27:50	2.738811	40.455349
302	2012-08-19 09:30:51	2.739218	40.454811
303	2012-08-19 09:33:30	2.739207	40.454525
304	2012-08-19 09:35:58	2.739234	40.45446
305	2012-08-19 09:38:28	2.739327	40.454201
306	2012-08-19 09:40:59	2.739239	40.453747
307	2012-08-19 09:43:27	2.739172	40.453789
308	2012-08-19 09:45:55	2.738905	40.452446
309	2012-08-19 09:48:23	2.739105	40.452576
310	2012-08-19 09:50:51	2.739729	40.455647
311	2012-08-19 09:53:22	2.739355	40.453789
312	2012-08-19 09:55:50	2.73937	40.453793
313	2012-08-19 09:58:18	2.739501	40.454338
314	2012-08-19 10:00:49	2.739388	40.453716
315	2012-08-19 10:03:22	2.739329	40.453217
316	2012-08-19 10:05:51	2.739233	40.453033
317	2012-08-19 10:08:18	2.739195	40.452251
318	2012-08-19 10:10:50	2.739187	40.451881
319	2012-08-19 10:13:21	2.737499	40.451546
320	2012-08-19 10:15:52	2.737329	40.451141
321	2012-08-19 10:18:23	2.73728	40.451046
322	2012-08-19 10:20:54	2.737352	40.450783
323	2012-08-19 10:23:28	2.737139	40.450596
324	2012-08-19 10:26:02	2.737231	40.450638
325	2012-08-19 10:28:36	2.737198	40.450409
326	2012-08-19 10:31:08	2.737216	40.450123
327	2012-08-19 10:33:45	2.737306	40.449738
328	2012-08-19 10:36:20	2.737327	40.44978
329	2012-08-19 10:38:53	2.737195	40.449516
330	2012-08-19 10:41:26	2.737453	40.449417
331	2012-08-19 10:44:00	2.737543	40.448895
332	2012-08-19 10:46:38	2.73764	40.448997
333	2012-08-19 10:49:10	2.737597	40.448647
334	2012-08-19 10:51:43	2.737816	40.448349
335	2012-08-19 10:54:16	2.737666	40.448547
336	2012-08-19 10:56:54	2.737711	40.448387
337	2012-08-19 10:59:26	2.737592	40.448334
338	2012-08-19 11:02:05	2.737723	40.448219
339	2012-08-19 11:04:38	2.737448	40.448059
340	2012-08-19 11:07:18	2.746722	40.448021
341	2012-08-19 11:09:50	2.748142	40.44709
342	2012-08-19 11:12:23	2.748164	40.44685
343	2012-08-19 11:15:13	2.748329	40.446537
344	2012-08-19 11:17:55	2.74826	40.446442
345	2012-08-19 11:20:39	2.747798	40.446735
346	2012-08-19 11:23:14	2.748196	40.446175
347	2012-08-19 11:26:04	2.747813	40.44643
348	2012-08-19 11:29:17	2.748476	40.448742
349	2012-08-19 11:32:58	2.747755	40.446178
350	2012-08-19 11:35:33	2.747694	40.446121
351	2012-08-19 11:38:08	2.747719	40.445953
352	2012-08-19 11:40:39	2.747792	40.446198
353	2012-08-19 11:43:15	2.747732	40.445843
354	2012-08-19 11:45:53	2.747714	40.445805
355	2012-08-19 11:48:57	2.747792	40.445786
356	2012-08-19 11:52:06	2.747754	40.445625
357	2012-08-19 11:54:40	2.747857	40.445724
358	2012-08-19 11:57:16	2.747833	40.445652
359	2012-08-19 12:00:33	2.747954	40.445499
360	2012-08-19 12:03:49	2.748096	40.445518
361	2012-08-19 12:06:24	2.745444	40.444775
362	2012-08-19 12:08:59	2.745408	40.444614
363	2012-08-19 12:11:32	2.745625	40.44458
364	2012-08-19 12:14:06	2.745597	40.44442
365	2012-08-19 12:16:34	2.745866	40.444489
366	2012-08-19 12:19:05	2.745914	40.444382
367	2012-08-19 12:21:33	2.747399	40.440063
368	2012-08-19 12:24:03	2.754109	40.438286
369	2012-08-19 12:26:39	2.754452	40.438431
370	2012-08-19 12:29:10	2.754622	40.438347
371	2012-08-19 12:31:40	2.75493	40.438633
372	2012-08-19 12:34:16	2.755129	40.438625
373	2012-08-19 12:37:08	2.755296	40.438366
374	2012-08-19 12:39:44	2.755462	40.438515
375	2012-08-19 12:42:21	2.755569	40.438461
376	2012-08-19 12:45:00	2.755759	40.438221
377	2012-08-19 12:47:37	2.755906	40.437923
378	2012-08-19 12:50:15	2.756041	40.437958
379	2012-08-19 12:52:54	2.756244	40.437706
380	2012-08-19 12:55:28	2.754182	40.436592
381	2012-08-19 12:58:08	2.75613	40.434544
382	2012-08-19 13:01:09	2.756244	40.434528
383	2012-08-19 13:04:24	2.756294	40.434418
384	2012-08-19 13:08:33	2.758741	40.434284
385	2012-08-19 13:12:57	2.758852	40.434204
386	2012-08-19 13:15:29	2.759046	40.434242
387	2012-08-19 13:18:11	2.759194	40.434242
388	2012-08-19 13:21:03	2.759289	40.434189
389	2012-08-19 13:23:37	2.759458	40.434116
390	2012-08-19 13:26:15	2.759611	40.434093
391	2012-08-19 13:28:51	2.759767	40.433945
392	2012-08-19 13:31:26	2.759954	40.433876
393	2012-08-19 13:34:02	2.760165	40.433865
394	2012-08-19 13:36:38	2.760353	40.433781
395	2012-08-19 13:39:16	2.760524	40.433758
396	2012-08-19 13:41:51	2.760635	40.433731
397	2012-08-19 13:44:26	2.760859	40.433613
398	2012-08-19 13:47:03	2.761073	40.433514
399	2012-08-19 13:49:43	2.76129	40.433388
400	2012-08-19 13:52:26	2.761555	40.435555
401	2012-08-19 13:55:01	2.761767	40.435478
402	2012-08-19 13:57:39	2.761895	40.435436
403	2012-08-19 14:00:22	2.761895	40.435436
404	2012-08-19 14:04:05	2.762261	40.435291
405	2012-08-19 14:08:36	2.764336	40.43626
406	2012-08-19 14:13:19	2.764604	40.436241
407	2012-08-19 14:15:53	2.76495	40.436161
408	2012-08-19 14:18:30	2.765238	40.436123
409	2012-08-19 14:21:10	2.765233	40.435947
410	2012-08-19 14:23:46	2.763163	40.435959
411	2012-08-19 14:26:21	2.765328	40.436974
412	2012-08-19 14:28:56	2.7655	40.436844
413	2012-08-19 14:31:34	2.765596	40.438988
414	2012-08-19 14:34:10	2.764944	40.44025
415	2012-08-19 14:36:49	2.765392	40.440247
416	2012-08-19 14:39:24	2.765421	40.440098
417	2012-08-19 14:41:58	2.765354	40.439838
418	2012-08-19 14:44:27	2.765757	40.439754
419	2012-08-19 14:46:54	2.767596	40.439999
420	2012-08-19 14:49:25	2.773997	40.448994
421	2012-08-19 14:51:54	2.773866	40.448826
422	2012-08-19 14:54:25	2.773585	40.448517
423	2012-08-19 14:56:57	2.773894	40.448471
424	2012-08-19 14:59:29	2.774074	40.448212
425	2012-08-19 15:02:03	2.774161	40.448078
426	2012-08-19 15:04:45	2.774373	40.447865
427	2012-08-19 15:07:26	2.774465	40.447586
428	2012-08-19 15:10:05	2.77506	40.447697
429	2012-08-19 15:12:44	2.775036	40.4473
430	2012-08-19 15:15:26	2.77542	40.447285
431	2012-08-19 15:18:08	2.775688	40.447193
432	2012-08-19 15:20:53	2.775825	40.447048
433	2012-08-19 15:23:37	2.77571	40.44669
434	2012-08-19 15:26:16	2.776316	40.446602
435	2012-08-19 15:28:58	2.777399	40.446548
436	2012-08-19 15:31:36	2.777366	40.446415
437	2012-08-19 15:34:16	2.777807	40.446213
438	2012-08-19 15:36:55	2.775965	40.445038
439	2012-08-19 15:39:34	2.779097	40.446106
440	2012-08-19 15:42:16	2.779817	40.446003
441	2012-08-19 15:45:28	2.779879	40.445625
442	2012-08-19 15:48:09	2.779786	40.445301
443	2012-08-19 15:51:11	2.780341	40.445137
444	2012-08-19 15:55:20	2.779772	40.444626
445	2012-08-19 16:01:21	2.780811	40.444496
446	2012-08-19 16:06:58	2.781714	40.443638
447	2012-08-19 16:09:31	2.782382	40.443352
448	2012-08-19 16:12:12	2.782524	40.442776
449	2012-08-19 16:16:12	2.783781	40.44347
450	2012-08-19 16:20:03	2.783781	40.44347
451	2012-08-19 16:22:33	2.784619	40.442863
452	2012-08-19 16:24:59	2.784969	40.44289
453	2012-08-19 16:27:29	2.782619	40.450096
454	2012-08-19 16:29:59	2.774012	40.458168
455	2012-08-19 16:32:26	2.770028	40.471313
456	2012-08-19 16:34:55	2.770274	40.48151
457	2012-08-19 16:37:27	2.769348	40.493599
458	2012-08-19 16:40:07	2.768737	40.506443
459	2012-08-19 16:42:37	2.764987	40.518005
460	2012-08-19 16:45:05	2.764561	40.531513
461	2012-08-19 16:47:34	2.766207	40.545742
462	2012-08-19 16:50:03	2.76085	40.553249
463	2012-08-19 16:52:31	2.766451	40.551605
464	2012-08-19 16:54:58	2.766258	40.553482
465	2012-08-19 16:57:35	2.766191	40.553249
466	2012-08-19 17:00:10	2.767094	40.552696
467	2012-08-19 17:02:54	2.767131	40.552643
468	2012-08-19 17:05:37	2.767671	40.552299
469	2012-08-19 17:08:24	2.764987	40.555305
470	2012-08-19 17:11:05	2.764789	40.555252
471	2012-08-19 17:13:37	2.764589	40.555134
472	2012-08-19 17:16:06	2.767161	40.554039
473	2012-08-19 17:18:40	2.765936	40.554516
474	2012-08-19 17:21:13	2.765814	40.554596
475	2012-08-19 17:23:45	2.766109	40.554314
476	2012-08-19 17:26:17	2.765271	40.559864
477	2012-08-19 17:28:45	2.77984	40.560234
478	2012-08-19 17:31:18	2.790991	40.560318
479	2012-08-19 17:33:48	2.790871	40.560398
480	2012-08-19 17:36:18	2.791033	40.5602
481	2012-08-19 17:39:05	2.791829	40.559826
482	2012-08-19 17:41:32	2.791941	40.559875
483	2012-08-19 17:43:58	2.792466	40.559475
484	2012-08-19 17:46:23	2.792229	40.560101
485	2012-08-19 17:48:50	2.792835	40.559578
486	2012-08-19 17:51:16	2.793669	40.559162
487	2012-08-19 17:53:43	2.788844	40.565151
488	2012-08-19 17:56:09	2.779726	40.573681
489	2012-08-19 17:58:35	2.778266	40.575275
490	2012-08-19 18:01:16	2.771992	40.582977
491	2012-08-19 18:03:56	2.768483	40.594784
492	2012-08-19 18:06:37	2.764406	40.608994
493	2012-08-19 18:09:16	2.757787	40.620155
494	2012-08-19 18:11:57	2.749831	40.631973
495	2012-08-19 18:14:38	2.744077	40.646469
496	2012-08-19 18:17:15	2.745989	40.661934
497	2012-08-19 18:19:56	2.742282	40.677715
498	2012-08-19 18:22:34	2.736568	40.690823
499	2012-08-19 18:25:14	2.733823	40.69524
500	2012-08-19 18:27:56	2.73202	40.694355
501	2012-08-19 18:30:37	2.732406	40.692112
502	2012-08-19 18:33:17	2.733011	40.692047
503	2012-08-19 18:35:57	2.733176	40.692017
504	2012-08-19 18:38:36	2.733017	40.692059
505	2012-08-19 18:41:16	2.733892	40.692001
506	2012-08-19 18:43:58	2.734508	40.691856
507	2012-08-19 18:47:03	2.734767	40.691818
508	2012-08-19 18:49:41	2.735203	40.691772
509	2012-08-19 18:52:18	2.734204	40.693459
510	2012-08-19 18:54:58	2.724267	40.698711
511	2012-08-19 18:57:37	2.713226	40.702225
512	2012-08-19 19:00:16	2.710518	40.715469
513	2012-08-19 19:02:56	2.70158	40.721367
514	2012-08-19 19:05:38	2.700655	40.735256
515	2012-08-19 19:08:18	2.695835	40.747353
516	2012-08-19 19:10:59	2.692187	40.760666
517	2012-08-19 19:13:37	2.689877	40.773849
518	2012-08-19 19:16:13	2.689235	40.787567
519	2012-08-19 19:18:54	2.68855	40.801632
520	2012-08-19 19:21:34	2.684722	40.814255
521	2012-08-19 19:24:13	2.67422	40.823456
522	2012-08-19 19:26:53	2.663134	40.831829
523	2012-08-19 19:29:31	2.653991	40.836002
524	2012-08-19 19:32:08	2.648833	40.84515
525	2012-08-19 19:34:49	2.649514	40.84494
526	2012-08-19 19:37:29	2.650023	40.844776
527	2012-08-19 19:40:06	2.65058	40.844582
528	2012-08-19 19:42:41	2.650882	40.844597
529	2012-08-19 19:45:20	2.651462	40.844269
530	2012-08-19 19:47:59	2.652075	40.844135
531	2012-08-19 19:50:37	2.652579	40.843914
532	2012-08-19 19:53:16	2.65312	40.843784
533	2012-08-19 19:55:57	2.653355	40.843689
534	2012-08-19 19:58:35	2.653883	40.843513
535	2012-08-19 20:01:15	2.6543	40.8433
536	2012-08-19 20:03:52	2.655062	40.843231
537	2012-08-19 20:06:31	2.655575	40.843121
538	2012-08-19 20:09:09	2.655519	40.842903
539	2012-08-19 20:11:48	2.656503	40.842827
540	2012-08-19 20:14:27	2.656994	40.842628
541	2012-08-19 20:17:10	2.657339	40.842487
542	2012-08-19 20:19:52	2.658069	40.842327
543	2012-08-19 20:22:35	2.658506	40.842125
544	2012-08-19 20:25:28	2.659159	40.841904
545	2012-08-19 20:28:34	2.659838	40.841694
546	2012-08-19 20:31:37	2.661686	40.840988
547	2012-08-19 20:34:13	2.660999	40.841228
548	2012-08-19 20:36:54	2.661397	40.840996
549	2012-08-19 20:39:30	2.661998	40.840828
550	2012-08-19 20:42:08	2.662326	40.840637
551	2012-08-19 20:44:47	2.662796	40.840405
552	2012-08-19 20:47:24	2.663306	40.840122
553	2012-08-19 20:50:02	2.663782	40.839977
554	2012-08-19 20:52:39	2.664502	40.839474
555	2012-08-19 20:55:16	2.664448	40.839439
556	2012-08-19 20:57:55	2.664879	40.839333
557	2012-08-19 21:00:34	2.665096	40.839256
558	2012-08-19 21:03:08	2.665637	40.838871
559	2012-08-19 21:05:42	2.666093	40.838604
560	2012-08-19 21:08:16	2.66662	40.838371
561	2012-08-19 21:10:49	2.666943	40.838123
562	2012-08-19 21:13:22	2.667406	40.837883
563	2012-08-19 21:15:56	2.667833	40.837704
564	2012-08-19 21:18:30	2.668152	40.837307
565	2012-08-19 21:21:04	2.668828	40.837093
566	2012-08-19 21:23:37	2.669116	40.837139
567	2012-08-19 21:26:09	2.669582	40.836597
568	2012-08-19 21:28:43	2.669959	40.836483
569	2012-08-19 21:31:20	2.670243	40.836281
570	2012-08-19 21:33:56	2.670659	40.83601
571	2012-08-19 21:36:32	2.670981	40.835732
572	2012-08-19 21:39:06	2.669671	40.836521
573	2012-08-19 21:41:42	2.669846	40.836243
574	2012-08-19 21:44:17	2.669965	40.835903
575	2012-08-19 21:46:55	2.656533	40.84547
576	2012-08-19 21:49:32	2.64403	40.86198
577	2012-08-19 21:52:07	2.638181	40.869877
578	2012-08-19 21:54:42	2.638427	40.869526
579	2012-08-19 21:57:18	2.638816	40.869225
580	2012-08-19 21:59:57	2.639305	40.869061
581	2012-08-19 22:02:39	2.639761	40.868744
582	2012-08-19 22:05:15	2.640129	40.868473
583	2012-08-19 22:07:47	2.640504	40.868343
584	2012-08-19 22:10:22	2.640886	40.867836
585	2012-08-19 22:12:57	2.64134	40.867645
586	2012-08-19 22:15:34	2.641762	40.86734
587	2012-08-19 22:18:07	2.642196	40.866978
588	2012-08-19 22:20:42	2.642458	40.866703
589	2012-08-19 22:23:18	2.642873	40.86647
590	2012-08-19 22:25:54	2.64319	40.866268
591	2012-08-19 22:28:30	2.643486	40.865891
592	2012-08-19 22:31:08	2.643812	40.865608
593	2012-08-19 22:33:45	2.644076	40.865395
594	2012-08-19 22:36:20	2.639557	40.870792
595	2012-08-19 22:38:57	2.638047	40.873905
596	2012-08-19 22:41:32	2.638265	40.873627
597	2012-08-19 22:44:06	2.638504	40.873508
598	2012-08-19 22:46:42	2.638777	40.873344
599	2012-08-19 22:49:21	2.638967	40.873116
600	2012-08-19 22:52:02	2.639209	40.872898
601	2012-08-19 22:54:42	2.639494	40.87265
602	2012-08-19 22:57:22	2.639686	40.872498
603	2012-08-19 23:00:08	2.639952	40.87228
604	2012-08-19 23:02:48	2.640219	40.872097
605	2012-08-19 23:05:26	2.640486	40.871887
606	2012-08-19 23:08:06	2.640851	40.871708
607	2012-08-19 23:10:46	2.641138	40.871521
608	2012-08-19 23:13:36	2.641495	40.871239
609	2012-08-19 23:16:14	2.641701	40.871136
610	2012-08-19 23:18:49	2.641932	40.870956
611	2012-08-19 23:21:23	2.642175	40.870777
612	2012-08-19 23:23:58	2.64249	40.870495
613	2012-08-19 23:26:38	2.642771	40.870255
614	2012-08-19 23:29:11	2.642978	40.870209
615	2012-08-19 23:31:47	2.643352	40.869854
616	2012-08-19 23:34:21	2.643676	40.869713
617	2012-08-19 23:36:58	2.644018	40.869308
618	2012-08-19 23:39:35	2.63975	40.875427
619	2012-08-19 23:42:09	2.640113	40.875065
620	2012-08-19 23:44:49	2.640415	40.874889
621	2012-08-19 23:47:25	2.640717	40.874603
622	2012-08-19 23:49:59	2.640883	40.874435
623	2012-08-19 23:52:35	2.641217	40.87418
624	2012-08-19 23:55:10	2.641452	40.873924
625	2012-08-19 23:57:47	2.641652	40.873653
626	2012-08-20 00:00:29	2.641652	40.873653
627	2012-08-20 00:03:34	2.642273	40.873077
628	2012-08-20 00:06:17	2.642395	40.872807
629	2012-08-20 00:08:44	2.642715	40.872631
630	2012-08-20 00:11:10	2.642994	40.872559
631	2012-08-20 00:13:35	2.643145	40.872105
632	2012-08-20 00:16:03	2.643344	40.87178
633	2012-08-20 00:18:28	2.643566	40.871487
634	2012-08-20 00:20:53	2.643758	40.871197
635	2012-08-20 00:23:22	2.643915	40.870953
636	2012-08-20 00:25:50	2.64415	40.870731
637	2012-08-20 00:28:19	2.644365	40.870453
638	2012-08-20 00:30:44	2.644581	40.870316
639	2012-08-20 00:33:09	2.644982	40.869663
640	2012-08-20 00:35:36	2.645037	40.869621
641	2012-08-20 00:38:04	2.645224	40.8694
642	2012-08-20 00:40:33	2.64551	40.869053
643	2012-08-20 00:42:58	2.645905	40.868687
644	2012-08-20 00:45:23	2.645907	40.868378
645	2012-08-20 00:47:53	2.646072	40.868267
646	2012-08-20 00:50:22	2.646178	40.867947
647	2012-08-20 00:52:50	2.638156	40.877636
648	2012-08-20 00:55:20	2.63244	40.884434
649	2012-08-20 00:57:49	2.629933	40.887486
650	2012-08-20 01:00:22	2.630131	40.8871
651	2012-08-20 01:02:55	2.630309	40.886677
652	2012-08-20 01:05:28	2.630472	40.886288
653	2012-08-20 01:08:04	2.630522	40.886101
654	2012-08-20 01:10:37	2.630736	40.885601
655	2012-08-20 01:13:14	2.630846	40.88541
656	2012-08-20 01:15:48	2.631004	40.885006
657	2012-08-20 01:18:20	2.63121	40.884529
658	2012-08-20 01:20:53	2.631233	40.884243
659	2012-08-20 01:23:26	2.63139	40.884033
660	2012-08-20 01:25:59	2.631388	40.883678
661	2012-08-20 01:28:32	2.631617	40.883327
662	2012-08-20 01:31:08	2.631792	40.882984
663	2012-08-20 01:33:41	2.631946	40.882534
664	2012-08-20 01:36:14	2.632035	40.882275
665	2012-08-20 01:38:47	2.633868	40.880829
666	2012-08-20 01:41:21	2.631652	40.882435
667	2012-08-20 01:43:54	2.631845	40.882057
668	2012-08-20 01:46:30	2.631905	40.881729
669	2012-08-20 01:49:08	2.632097	40.881378
670	2012-08-20 01:51:40	2.632849	40.880779
671	2012-08-20 01:54:15	2.632501	40.88065
672	2012-08-20 01:56:53	2.632495	40.88039
673	2012-08-20 01:59:26	2.632526	40.880119
674	2012-08-20 02:02:04	2.632734	40.879814
675	2012-08-20 02:04:41	2.633103	40.879391
676	2012-08-20 02:07:21	2.632953	40.879112
677	2012-08-20 02:10:01	2.633379	40.87862
678	2012-08-20 02:12:41	2.633298	40.878372
679	2012-08-20 02:15:19	2.633534	40.878056
680	2012-08-20 02:17:59	2.633739	40.877628
681	2012-08-20 02:20:37	2.633585	40.877487
682	2012-08-20 02:23:15	2.634178	40.876793
683	2012-08-20 02:25:53	2.634054	40.876629
684	2012-08-20 02:28:35	2.634112	40.87632
685	2012-08-20 02:31:16	2.633861	40.87619
686	2012-08-20 02:33:57	2.633571	40.87603
687	2012-08-20 02:36:39	2.63423	40.875301
688	2012-08-20 02:39:20	2.634266	40.874992
689	2012-08-20 02:42:07	2.634376	40.874565
690	2012-08-20 02:44:44	2.634739	40.874107
691	2012-08-20 02:47:23	2.635392	40.873383
692	2012-08-20 02:50:03	2.63463	40.873486
693	2012-08-20 02:52:41	2.635173	40.872856
694	2012-08-20 02:55:21	2.63502	40.872604
695	2012-08-20 02:58:01	2.634902	40.872471
696	2012-08-20 03:00:46	2.635198	40.871941
697	2012-08-20 03:03:26	2.635325	40.871719
698	2012-08-20 03:06:09	2.635304	40.871487
699	2012-08-20 03:09:07	2.635413	40.871147
700	2012-08-20 03:12:05	2.635541	40.870773
701	2012-08-20 03:14:59	2.635503	40.872066
702	2012-08-20 03:17:38	2.635746	40.870201
703	2012-08-20 03:20:20	2.635843	40.869865
704	2012-08-20 03:22:58	2.635896	40.869415
705	2012-08-20 03:25:38	2.636036	40.86924
706	2012-08-20 03:28:19	2.636078	40.868961
707	2012-08-20 03:30:58	2.636215	40.86861
708	2012-08-20 03:33:36	2.636331	40.868401
709	2012-08-20 03:36:16	2.636406	40.868195
710	2012-08-20 03:38:55	2.636534	40.867901
711	2012-08-20 03:41:33	2.63664	40.867653
712	2012-08-20 03:44:13	2.63634	40.867455
713	2012-08-20 03:46:52	2.636586	40.867237
714	2012-08-20 03:49:32	2.636699	40.866947
715	2012-08-20 03:52:09	2.636813	40.866737
716	2012-08-20 03:54:49	2.63703	40.866482
717	2012-08-20 03:57:27	2.637242	40.866364
718	2012-08-20 04:00:14	2.637242	40.866364
719	2012-08-20 04:04:02	2.63754	40.865974
720	2012-08-20 04:08:07	2.637802	40.865654
721	2012-08-20 04:10:49	2.637841	40.865578
722	2012-08-20 04:13:27	2.636406	40.866772
723	2012-08-20 04:16:07	2.631378	40.869923
724	2012-08-20 04:18:46	2.617883	40.87962
725	2012-08-20 04:21:23	2.60349	40.886257
726	2012-08-20 04:23:59	2.589627	40.893627
727	2012-08-20 04:26:36	2.576191	40.90374
728	2012-08-20 04:29:13	2.564493	40.913731
729	2012-08-20 04:31:52	2.550949	40.924362
730	2012-08-20 04:34:28	2.537458	40.933899
731	2012-08-20 04:38:37	2.516192	40.947067
732	2012-08-20 04:43:18	2.493867	40.967678
733	2012-08-20 04:45:54	2.486545	40.976528
734	2012-08-20 04:48:32	2.475598	40.986423
735	2012-08-20 04:51:09	2.470063	40.995842
736	2012-08-20 04:53:46	2.464889	41.007023
737	2012-08-20 04:56:24	2.458563	41.017174
738	2012-08-20 04:59:02	2.452054	41.02906
739	2012-08-20 05:01:46	2.442702	41.039417
740	2012-08-20 05:04:23	2.43771	41.052238
741	2012-08-20 05:07:03	2.429547	41.061623
742	2012-08-20 05:09:40	2.421664	41.071068
743	2012-08-20 05:12:21	2.413466	41.082615
744	2012-08-20 05:14:56	2.404672	41.087368
745	2012-08-20 05:17:34	2.393475	41.095631
746	2012-08-20 05:20:12	2.385096	41.106781
747	2012-08-20 05:22:52	2.373735	41.114967
748	2012-08-20 05:25:30	2.363301	41.125008
749	2012-08-20 05:28:08	2.351585	41.132729
750	2012-08-20 05:31:06	2.338602	41.143147
751	2012-08-20 05:33:42	2.329256	41.152233
752	2012-08-20 05:36:21	2.324681	41.164745
753	2012-08-20 05:38:59	2.323194	41.178467
754	2012-08-20 05:41:38	2.326099	41.191032
755	2012-08-20 05:44:19	2.326829	41.204956
756	2012-08-20 05:46:58	2.319698	41.214249
757	2012-08-20 05:49:34	2.316508	41.226639
758	2012-08-20 05:52:15	2.322194	41.242325
759	2012-08-20 05:54:56	2.329115	41.257984
760	2012-08-20 05:57:39	2.338784	41.270836
761	2012-08-20 06:00:18	2.357087	41.282143
762	2012-08-20 06:02:51	2.380455	41.279179
763	2012-08-20 06:05:26	2.394713	41.277763
764	2012-08-20 06:08:04	2.394121	41.27837
765	2012-08-20 06:10:41	2.394882	41.278503
766	2012-08-20 06:13:13	2.395871	41.278568
767	2012-08-20 06:16:07	2.396691	41.278713
768	2012-08-20 06:18:42	2.397474	41.278866
769	2012-08-20 06:21:20	2.400572	41.273781
770	2012-08-20 06:23:56	2.406203	41.261452
771	2012-08-20 06:26:33	2.394411	41.261211
772	2012-08-20 06:29:12	2.385246	41.253651
773	2012-08-20 06:31:50	2.381959	41.24168
774	2012-08-20 06:34:29	2.377092	41.232365
775	2012-08-20 06:37:05	2.377754	41.232506
776	2012-08-20 06:39:43	2.378067	41.233788
777	2012-08-20 06:42:24	2.378611	41.234379
778	2012-08-20 06:45:34	2.380008	41.234516
779	2012-08-20 06:48:39	2.38117	41.232666
780	2012-08-20 06:51:18	2.400436	41.239067
781	2012-08-20 06:53:55	2.40048	41.23896
782	2012-08-20 06:56:30	2.40091	41.238316
783	2012-08-20 06:59:10	2.40161	41.238323
784	2012-08-20 07:02:33	2.402312	41.238445
785	2012-08-20 07:06:11	2.402753	41.23835
786	2012-08-20 07:08:49	2.403601	41.238609
787	2012-08-20 07:11:26	2.40408	41.238857
788	2012-08-20 07:14:03	2.404718	41.239075
789	2012-08-20 07:16:42	2.404964	41.238983
790	2012-08-20 07:19:21	2.405439	41.239052
791	2012-08-20 07:21:59	2.406263	41.239395
792	2012-08-20 07:24:38	2.406636	41.239342
793	2012-08-20 07:27:21	2.407025	41.239296
794	2012-08-20 07:29:59	2.407666	41.239334
795	2012-08-20 07:32:38	2.409973	41.236931
796	2012-08-20 07:35:18	2.410241	41.237026
797	2012-08-20 07:38:08	2.408246	41.23558
798	2012-08-20 07:40:47	2.408558	41.235485
799	2012-08-20 07:43:26	2.408802	41.23542
800	2012-08-20 07:46:05	2.409676	41.235512
801	2012-08-20 07:48:47	2.409947	41.235527
802	2012-08-20 07:51:34	2.410557	41.235596
803	2012-08-20 07:54:16	2.41014	41.235481
804	2012-08-20 07:56:59	2.410614	41.235455
805	2012-08-20 07:59:43	2.412106	41.235706
806	2012-08-20 08:02:30	2.412106	41.235706
807	2012-08-20 08:06:04	2.411916	41.235588
808	2012-08-20 08:10:05	2.412544	41.235676
809	2012-08-20 08:12:41	2.413298	41.23568
810	2012-08-20 08:15:18	2.413735	41.235401
811	2012-08-20 08:17:54	2.414315	41.235203
812	2012-08-20 08:20:33	2.41493	41.235085
813	2012-08-20 08:23:13	2.415742	41.235069
814	2012-08-20 08:25:53	2.416351	41.235046
815	2012-08-20 08:28:28	2.416895	41.235039
816	2012-08-20 08:31:03	2.417759	41.235264
817	2012-08-20 08:33:42	2.418558	41.234798
818	2012-08-20 08:36:20	2.418823	41.235035
819	2012-08-20 08:39:00	2.414852	41.235855
820	2012-08-20 08:41:39	2.414818	41.237167
821	2012-08-20 08:44:13	2.417713	41.237785
822	2012-08-20 08:46:52	2.416951	41.23542
823	2012-08-20 08:49:30	2.41748	41.235489
824	2012-08-20 08:52:11	2.417961	41.235439
825	2012-08-20 08:54:57	2.411688	41.238937
826	2012-08-20 08:57:36	2.407446	41.237579
827	2012-08-20 09:00:20	2.407796	41.237869
828	2012-08-20 09:03:02	2.408427	41.237862
829	2012-08-20 09:05:46	2.419926	41.232887
830	2012-08-20 09:08:30	2.420357	41.233376
831	2012-08-20 09:11:31	2.420848	41.233437
832	2012-08-20 09:14:26	2.421429	41.233524
833	2012-08-20 09:17:43	2.421947	41.233589
834	2012-08-20 09:20:50	2.422607	41.233849
835	2012-08-20 09:24:03	2.423242	41.23373
836	2012-08-20 09:27:22	2.424021	41.233879
837	2012-08-20 09:30:03	2.424521	41.233543
838	2012-08-20 09:32:53	2.42503	41.233528
839	2012-08-20 09:35:35	2.425515	41.233707
840	2012-08-20 09:38:18	2.425992	41.233795
841	2012-08-20 09:41:02	2.426541	41.234024
842	2012-08-20 09:43:46	2.427007	41.234169
843	2012-08-20 09:46:31	2.427536	41.234299
844	2012-08-20 09:49:14	2.428035	41.234509
845	2012-08-20 09:51:59	2.428433	41.23465
846	2012-08-20 09:54:42	2.428985	41.234802
847	2012-08-20 09:57:27	2.429439	41.234966
848	2012-08-20 10:00:11	2.43002	41.235203
849	2012-08-20 10:02:42	2.430562	41.235538
850	2012-08-20 10:05:14	2.431155	41.235798
851	2012-08-20 10:07:44	2.431567	41.235901
852	2012-08-20 10:10:16	2.432019	41.235798
853	2012-08-20 10:12:48	2.432619	41.23616
854	2012-08-20 10:15:19	2.432939	41.236221
855	2012-08-20 10:17:57	2.433319	41.236656
856	2012-08-20 10:20:31	2.433736	41.23671
857	2012-08-20 10:23:05	2.433983	41.236893
858	2012-08-20 10:25:39	2.434412	41.237072
859	2012-08-20 10:28:12	2.434831	41.237137
860	2012-08-20 10:30:44	2.435295	41.237316
861	2012-08-20 10:33:17	2.435814	41.237347
862	2012-08-20 10:35:49	2.43625	41.2374
863	2012-08-20 10:38:20	2.436685	41.237427
864	2012-08-20 10:40:52	2.437098	41.237396
865	2012-08-20 10:43:24	2.437558	41.237499
866	2012-08-20 10:45:55	2.437988	41.23769
867	2012-08-20 10:48:37	2.438483	41.23764
868	2012-08-20 10:51:11	2.438948	41.237617
869	2012-08-20 10:53:43	2.439484	41.237514
870	2012-08-20 10:56:18	2.440119	41.237427
871	2012-08-20 10:58:49	2.439948	41.236195
872	2012-08-20 11:01:29	2.425919	41.229439
873	2012-08-20 11:04:10	2.418787	41.220837
874	2012-08-20 11:06:46	2.418428	41.209312
875	2012-08-20 11:09:39	2.417995	41.209225
876	2012-08-20 11:12:21	2.418367	41.209503
877	2012-08-20 11:15:01	2.418684	41.209732
878	2012-08-20 11:17:43	2.418786	41.210304
879	2012-08-20 11:20:37	2.41918	41.210598
880	2012-08-20 11:23:22	2.419427	41.210983
881	2012-08-20 11:26:12	2.420009	41.210926
882	2012-08-20 11:28:52	2.420251	41.211624
883	2012-08-20 11:31:35	2.420427	41.212257
884	2012-08-20 11:34:18	2.420871	41.212231
885	2012-08-20 11:37:09	2.421111	41.212795
886	2012-08-20 11:40:09	2.421609	41.213139
887	2012-08-20 11:43:54	2.422219	41.213512
888	2012-08-20 11:48:02	2.422774	41.213943
889	2012-08-20 11:50:44	2.423239	41.214291
890	2012-08-20 11:53:30	2.423685	41.214672
891	2012-08-20 11:56:29	2.423965	41.214806
892	2012-08-20 11:59:10	2.424436	41.215267
893	2012-08-20 12:01:56	2.424436	41.215267
894	2012-08-20 12:05:58	2.425253	41.216476
895	2012-08-20 12:11:13	2.426073	41.217319
896	2012-08-20 12:13:46	2.426723	41.217785
897	2012-08-20 12:16:18	2.427156	41.217728
898	2012-08-20 12:18:49	2.428113	41.222198
899	2012-08-20 12:21:21	2.428579	41.22295
900	2012-08-20 12:23:49	2.429058	41.224171
901	2012-08-20 12:26:18	2.429551	41.224663
902	2012-08-20 12:28:50	2.430058	41.223938
903	2012-08-20 12:31:19	2.430491	41.224388
904	2012-08-20 12:33:50	2.430983	41.224514
905	2012-08-20 12:36:20	2.431381	41.22493
906	2012-08-20 12:38:49	2.431868	41.22551
907	2012-08-20 12:41:21	2.432357	41.225563
908	2012-08-20 12:43:51	2.432878	41.226006
909	2012-08-20 12:46:24	2.4334	41.226463
910	2012-08-20 12:48:52	2.434016	41.226578
911	2012-08-20 12:51:25	2.434681	41.227325
912	2012-08-20 12:53:56	2.435261	41.227489
913	2012-08-20 12:56:52	2.435893	41.228168
914	2012-08-20 12:59:44	2.436747	41.228607
915	2012-08-20 13:03:14	2.437711	41.229004
916	2012-08-20 13:06:51	2.438561	41.229465
917	2012-08-20 13:10:54	2.439627	41.22963
918	2012-08-20 13:15:31	2.44081	41.229965
919	2012-08-20 13:21:01	2.469669	41.223335
920	2012-08-20 13:27:03	2.470955	41.224331
921	2012-08-20 13:32:33	2.486874	41.219646
922	2012-08-20 13:34:57	2.504296	41.215836
923	2012-08-20 13:37:21	2.510492	41.214653
924	2012-08-20 13:39:52	2.511098	41.215034
925	2012-08-20 13:42:33	2.51161	41.2155
926	2012-08-20 13:44:57	2.516014	41.215469
927	2012-08-20 13:47:20	2.522524	41.214985
928	2012-08-20 13:49:48	2.523041	41.215393
929	2012-08-20 13:52:14	2.523151	41.215687
930	2012-08-20 13:54:42	2.523856	41.215866
931	2012-08-20 13:57:07	2.524495	41.21603
932	2012-08-20 13:59:38	2.525393	41.216228
933	2012-08-20 14:02:20	2.52555	41.21619
934	2012-08-20 14:04:56	2.525987	41.216862
935	2012-08-20 14:07:33	2.526695	41.217274
936	2012-08-20 14:10:12	2.528718	41.217648
937	2012-08-20 14:12:47	2.528972	41.218109
938	2012-08-20 14:15:26	2.529602	41.218475
939	2012-08-20 14:18:01	2.541142	41.223598
940	2012-08-20 14:20:36	2.551778	41.228298
941	2012-08-20 14:23:13	2.551481	41.229652
942	2012-08-20 14:25:51	2.552182	41.229843
943	2012-08-20 14:28:32	2.552661	41.230259
944	2012-08-20 14:31:10	2.553431	41.23056
945	2012-08-20 14:33:47	2.557412	41.227982
946	2012-08-20 14:36:23	2.557759	41.217659
947	2012-08-20 14:39:07	2.549157	41.220253
948	2012-08-20 14:41:50	2.548327	41.220383
949	2012-08-20 14:44:29	2.55004	41.220791
950	2012-08-20 14:47:06	2.550031	41.220978
951	2012-08-20 14:49:57	2.550378	41.221424
952	2012-08-20 14:52:42	2.550981	41.221642
953	2012-08-20 14:55:20	2.551725	41.221813
954	2012-08-20 14:58:13	2.552576	41.221989
955	2012-08-20 15:01:58	2.55278	41.223011
956	2012-08-20 15:07:05	2.554473	41.22337
957	2012-08-20 15:12:29	2.555624	41.223961
958	2012-08-20 15:14:51	2.554074	41.221828
959	2012-08-20 15:17:15	2.540252	41.225918
960	2012-08-20 15:19:39	2.526989	41.234024
961	2012-08-20 15:22:01	2.515436	41.24308
962	2012-08-20 15:24:28	2.504215	41.254223
963	2012-08-20 15:26:49	2.495976	41.267384
964	2012-08-20 15:29:13	2.483857	41.277721
965	2012-08-20 15:31:37	2.472199	41.287773
966	2012-08-20 15:34:00	2.461659	41.295738
967	2012-08-20 15:36:27	2.45018	41.305683
968	2012-08-20 15:38:50	2.439396	41.312996
969	2012-08-20 15:41:16	2.42874	41.318451
970	2012-08-20 15:43:41	2.415259	41.325245
971	2012-08-20 15:46:50	2.396966	41.333298
972	2012-08-20 15:49:57	2.383228	41.340286
973	2012-08-20 15:53:30	2.363086	41.346436
974	2012-08-20 15:57:16	2.343051	41.351521
975	2012-08-20 16:03:11	2.312619	41.35965
976	2012-08-20 16:11:04	2.278645	41.360432
977	2012-08-20 16:20:33	2.245902	41.342113
978	2012-08-20 16:29:48	2.218181	41.325623
979	2012-08-20 16:32:15	2.209329	41.320705
980	2012-08-20 16:34:43	2.200877	41.316036
981	2012-08-20 16:37:13	2.195045	41.310509
982	2012-08-20 16:39:40	2.187446	41.3069
983	2012-08-20 16:42:09	2.179267	41.301731
984	2012-08-20 16:44:40	2.172159	41.29604
985	2012-08-20 16:47:08	2.162042	41.29266
986	2012-08-20 16:49:34	2.1531	41.287121
987	2012-08-20 16:52:02	2.143634	41.283405
988	2012-08-20 16:54:34	2.134569	41.277657
989	2012-08-20 16:57:00	2.125669	41.271545
990	2012-08-20 16:59:29	2.116793	41.266014
991	2012-08-20 17:02:00	2.110868	41.258053
992	2012-08-20 17:04:26	2.105436	41.251797
993	2012-08-20 17:06:55	2.103735	41.247967
994	2012-08-20 17:09:24	2.1049	41.248322
995	2012-08-20 17:11:53	2.106236	41.248714
996	2012-08-20 17:14:21	2.107399	41.249039
997	2012-08-20 17:16:50	2.109438	41.248222
998	2012-08-20 17:19:18	2.110475	41.248337
999	2012-08-20 17:21:46	2.111982	41.248768
1000	2012-08-20 17:24:15	2.113123	41.249035
1001	2012-08-20 17:26:46	2.114024	41.248932
1002	2012-08-20 17:29:16	2.115548	41.249367
1003	2012-08-20 17:31:44	2.116531	41.249664
1004	2012-08-20 17:34:17	2.117601	41.249836
1005	2012-08-20 17:36:52	2.118911	41.250271
1006	2012-08-20 17:39:31	2.120102	41.250504
1007	2012-08-20 17:42:09	2.12147	41.250832
1008	2012-08-20 17:44:45	2.122673	41.25124
1009	2012-08-20 17:47:58	2.124333	41.251553
1010	2012-08-20 17:52:14	2.126455	41.252186
1011	2012-08-20 17:57:36	2.125998	41.251133
1012	2012-08-20 18:03:21	2.128602	41.251621
1013	2012-08-20 18:08:36	2.13102	41.252319
1014	2012-08-20 18:11:05	2.136486	41.262276
1015	2012-08-20 18:13:33	2.14754	41.276203
1016	2012-08-20 18:16:00	2.138284	41.281471
1017	2012-08-20 18:18:26	2.134819	41.282715
1018	2012-08-20 18:20:52	2.135233	41.28297
1019	2012-08-20 18:23:18	2.136329	41.283379
1020	2012-08-20 18:25:46	2.137439	41.283684
1021	2012-08-20 18:28:12	2.138436	41.283939
1022	2012-08-20 18:30:41	2.138725	41.284523
1023	2012-08-20 18:33:11	2.129692	41.280945
1024	2012-08-20 18:35:38	2.126718	41.272408
1025	2012-08-20 18:38:03	2.128731	41.261829
1026	2012-08-20 18:40:31	2.129069	41.250301
1027	2012-08-20 18:43:54	2.147846	41.251614
1028	2012-08-20 18:48:05	2.164428	41.26907
1029	2012-08-20 18:53:37	2.167129	41.269829
1030	2012-08-20 18:56:08	2.168347	41.27021
1031	2012-08-20 18:58:37	2.169484	41.270649
1032	2012-08-20 19:01:16	2.170767	41.27113
1033	2012-08-20 19:03:53	2.171999	41.271427
1034	2012-08-20 19:06:31	2.173431	41.271992
1035	2012-08-20 19:09:10	2.174845	41.272385
1036	2012-08-20 19:11:49	2.176118	41.272835
1037	2012-08-20 19:14:27	2.177614	41.273296
1038	2012-08-20 19:17:04	2.17888	41.273823
1039	2012-08-20 19:19:42	2.180457	41.274277
1040	2012-08-20 19:22:20	2.181559	41.274887
1041	2012-08-20 19:24:59	2.183255	41.275402
1042	2012-08-20 19:27:39	2.184718	41.27602
1043	2012-08-20 19:30:18	2.186227	41.276623
1044	2012-08-20 19:32:58	2.187346	41.277317
1045	2012-08-20 19:35:36	2.188637	41.277885
1046	2012-08-20 19:38:17	2.189798	41.278477
1047	2012-08-20 19:41:08	2.191221	41.27903
1048	2012-08-20 19:43:52	2.192943	41.279495
1049	2012-08-20 19:46:31	2.194166	41.280041
1050	2012-08-20 19:49:11	2.195563	41.280556
1051	2012-08-20 19:51:53	2.196921	41.281021
1052	2012-08-20 19:54:34	2.19856	41.281643
1053	2012-08-20 19:57:15	2.200068	41.282082
1054	2012-08-20 20:01:30	2.202407	41.282974
1055	2012-08-20 20:06:28	2.204661	41.283981
1056	2012-08-20 20:08:56	2.205891	41.284695
1057	2012-08-20 20:11:23	2.206923	41.285
1058	2012-08-20 20:13:52	2.208373	41.285927
1059	2012-08-20 20:16:20	2.20935	41.286617
1060	2012-08-20 20:18:50	2.210734	41.287285
1061	2012-08-20 20:21:20	2.211693	41.28793
1062	2012-08-20 20:23:50	2.213074	41.288555
1063	2012-08-20 20:26:21	2.214079	41.289204
1064	2012-08-20 20:28:50	2.215673	41.289978
1065	2012-08-20 20:31:20	2.216629	41.290592
1066	2012-08-20 20:33:48	2.218001	41.291424
1067	2012-08-20 20:36:18	2.219159	41.292019
1068	2012-08-20 20:39:09	2.220705	41.292839
1069	2012-08-20 20:42:21	2.222162	41.293655
1070	2012-08-20 20:46:33	2.224277	41.294811
1071	2012-08-20 20:50:44	2.226254	41.295898
1072	2012-08-20 20:53:09	2.228101	41.296803
1073	2012-08-20 20:55:34	2.227783	41.298241
1074	2012-08-20 20:57:59	2.229359	41.298908
1075	2012-08-20 21:00:28	2.227193	41.297428
1076	2012-08-20 21:03:03	2.231222	41.300274
1077	2012-08-20 21:05:36	2.23237	41.301422
1078	2012-08-20 21:08:11	2.233712	41.301712
1079	2012-08-20 21:10:48	2.235199	41.302654
1080	2012-08-20 21:13:23	2.236504	41.303329
1081	2012-08-20 21:15:57	2.238067	41.304119
1082	2012-08-20 21:18:30	2.239345	41.304802
1083	2012-08-20 21:21:03	2.241243	41.306011
1084	2012-08-20 21:23:37	2.242432	41.306389
1085	2012-08-20 21:26:10	2.244205	41.306503
1086	2012-08-20 21:28:47	2.245517	41.307995
1087	2012-08-20 21:31:22	2.24662	41.308594
1088	2012-08-20 21:33:57	2.247781	41.309528
1089	2012-08-20 21:36:30	2.248939	41.309971
1090	2012-08-20 21:39:05	2.250545	41.310448
1091	2012-08-20 21:41:40	2.257957	41.322712
1092	2012-08-20 21:44:17	2.258137	41.323391
1093	2012-08-20 21:46:50	2.260988	41.335674
1094	2012-08-20 21:49:23	2.2622	41.336487
1095	2012-08-20 21:51:58	2.263589	41.337265
1096	2012-08-20 21:54:31	2.265039	41.338379
1097	2012-08-20 21:57:07	2.266526	41.339539
1098	2012-08-20 21:59:44	2.264931	41.340446
1099	2012-08-20 22:02:24	2.269514	41.341751
1100	2012-08-20 22:04:57	2.271415	41.342888
1101	2012-08-20 22:07:31	2.273089	41.343723
1102	2012-08-20 22:10:05	2.274712	41.344803
1103	2012-08-20 22:12:37	2.27633	41.345589
1104	2012-08-20 22:15:10	2.278159	41.346813
1105	2012-08-20 22:17:43	2.279517	41.347813
1106	2012-08-20 22:20:16	2.281239	41.34885
1107	2012-08-20 22:22:48	2.282971	41.349674
1108	2012-08-20 22:25:21	2.284435	41.35075
1109	2012-08-20 22:27:55	2.28634	41.351658
1110	2012-08-20 22:30:30	2.288019	41.352486
1111	2012-08-20 22:33:03	2.289455	41.353466
1112	2012-08-20 22:35:37	2.291312	41.354298
1113	2012-08-20 22:38:12	2.292997	41.355225
1114	2012-08-20 22:40:49	2.294845	41.356033
1115	2012-08-20 22:43:24	2.296628	41.356949
1116	2012-08-20 22:45:57	2.298545	41.357742
1117	2012-08-20 22:48:30	2.300477	41.358383
1118	2012-08-20 22:51:06	2.302027	41.359287
1119	2012-08-20 22:53:41	2.303632	41.359875
1120	2012-08-20 22:56:14	2.305132	41.360836
1121	2012-08-20 22:58:49	2.306686	41.361282
1122	2012-08-20 23:01:27	2.308134	41.361946
1123	2012-08-20 23:04:05	2.307906	41.363052
1124	2012-08-20 23:06:44	2.32244	41.371685
1125	2012-08-20 23:09:21	2.333414	41.375866
1126	2012-08-20 23:12:06	2.334923	41.376648
1127	2012-08-20 23:14:47	2.33641	41.377029
1128	2012-08-20 23:17:28	2.338624	41.376839
1129	2012-08-20 23:20:11	2.340172	41.377472
1130	2012-08-20 23:22:54	2.341714	41.377918
1131	2012-08-20 23:25:34	2.343333	41.378281
1132	2012-08-20 23:28:14	2.344844	41.378586
1133	2012-08-20 23:31:10	2.3464	41.379112
1134	2012-08-20 23:33:51	2.348073	41.379391
1135	2012-08-20 23:36:33	2.349713	41.379845
1136	2012-08-20 23:39:15	2.351219	41.380383
1137	2012-08-20 23:41:56	2.352739	41.380978
1138	2012-08-20 23:44:37	2.354193	41.381409
1139	2012-08-20 23:47:34	2.355925	41.381847
1140	2012-08-20 23:50:11	2.357376	41.382366
1141	2012-08-20 23:52:49	2.358768	41.382874
1142	2012-08-20 23:55:29	2.360221	41.383396
1143	2012-08-20 23:58:08	2.361723	41.383953
1144	2012-08-21 00:03:33	2.361723	41.383953
1145	2012-08-21 00:06:58	2.366701	41.385437
1146	2012-08-21 00:10:25	2.368843	41.385647
1147	2012-08-21 00:12:57	2.370093	41.386814
1148	2012-08-21 00:15:30	2.371536	41.386906
1149	2012-08-21 00:18:03	2.372247	41.389561
1150	2012-08-21 00:20:38	2.373693	41.390743
1151	2012-08-21 00:23:13	2.374825	41.392467
1152	2012-08-21 00:25:45	2.376681	41.391457
1153	2012-08-21 00:28:20	2.37884	41.389828
1154	2012-08-21 00:30:55	2.380486	41.389668
1155	2012-08-21 00:33:31	2.381815	41.390575
1156	2012-08-21 00:36:05	2.383406	41.390938
1157	2012-08-21 00:38:38	2.384498	41.391834
1158	2012-08-21 00:41:11	2.386374	41.391853
1159	2012-08-21 00:43:43	2.387893	41.391766
1160	2012-08-21 00:46:22	2.389205	41.392223
1161	2012-08-21 00:48:57	2.391112	41.392757
1162	2012-08-21 00:51:30	2.392537	41.392902
1163	2012-08-21 00:54:03	2.394034	41.393166
1164	2012-08-21 00:56:37	2.395322	41.393486
1165	2012-08-21 00:59:10	2.396638	41.393867
1166	2012-08-21 01:01:46	2.398246	41.394188
1167	2012-08-21 01:04:23	2.399679	41.394421
1168	2012-08-21 01:07:03	2.401158	41.394703
1169	2012-08-21 01:09:41	2.402577	41.39513
1170	2012-08-21 01:12:18	2.404138	41.395374
1171	2012-08-21 01:14:55	2.4057	41.395527
1172	2012-08-21 01:17:32	2.407104	41.395725
1173	2012-08-21 01:20:12	2.408776	41.395996
1174	2012-08-21 01:22:51	2.410319	41.396358
1175	2012-08-21 01:25:27	2.412077	41.396492
1176	2012-08-21 01:28:04	2.413568	41.396793
1177	2012-08-21 01:30:44	2.415274	41.396961
1178	2012-08-21 01:33:22	2.416961	41.397202
1179	2012-08-21 01:35:59	2.418596	41.397289
1180	2012-08-21 01:38:39	2.420116	41.397522
1181	2012-08-21 01:41:16	2.421825	41.397713
1182	2012-08-21 01:43:53	2.423446	41.398022
1183	2012-08-21 01:46:30	2.424952	41.398491
1184	2012-08-21 01:49:08	2.426754	41.399078
1185	2012-08-21 01:51:45	2.428189	41.39949
1186	2012-08-21 01:54:24	2.429869	41.399773
1187	2012-08-21 01:57:00	2.431255	41.400078
1188	2012-08-21 01:59:39	2.433074	41.400291
1189	2012-08-21 02:03:01	2.43501	41.400761
1190	2012-08-21 02:05:52	2.436903	41.400837
1191	2012-08-21 02:08:25	2.438568	41.400753
1192	2012-08-21 02:11:00	2.440196	41.401325
1193	2012-08-21 02:13:35	2.441892	41.40181
1194	2012-08-21 02:16:08	2.44345	41.402172
1195	2012-08-21 02:18:44	2.445258	41.402382
1196	2012-08-21 02:21:16	2.446975	41.402363
1197	2012-08-21 02:23:52	2.448082	41.403122
1198	2012-08-21 02:26:24	2.449519	41.404541
1199	2012-08-21 02:28:56	2.452461	41.402527
1200	2012-08-21 02:31:31	2.453753	41.403553
1201	2012-08-21 02:34:08	2.455418	41.403992
1202	2012-08-21 02:36:41	2.457106	41.404224
1203	2012-08-21 02:39:13	2.458798	41.404305
1204	2012-08-21 02:41:48	2.462624	41.401535
1205	2012-08-21 02:44:21	2.462269	41.404819
1206	2012-08-21 02:46:53	2.464103	41.405003
1207	2012-08-21 02:49:29	2.465806	41.405392
1208	2012-08-21 02:52:02	2.467516	41.405712
1209	2012-08-21 02:54:37	2.469235	41.405983
1210	2012-08-21 02:57:09	2.470747	41.406574
1211	2012-08-21 02:59:48	2.472664	41.40667
1212	2012-08-21 03:02:26	2.47437	41.407028
1213	2012-08-21 03:05:00	2.475988	41.407318
1214	2012-08-21 03:07:32	2.477935	41.407318
1215	2012-08-21 03:10:08	2.479414	41.407837
1216	2012-08-21 03:12:42	2.481101	41.408089
1217	2012-08-21 03:15:17	2.482754	41.408394
1218	2012-08-21 03:17:49	2.484359	41.408676
1219	2012-08-21 03:20:24	2.485939	41.408985
1220	2012-08-21 03:22:56	2.487818	41.409103
1221	2012-08-21 03:25:29	2.48934	41.409397
1222	2012-08-21 03:28:07	2.491033	41.409634
1223	2012-08-21 03:30:43	2.492742	41.40974
1224	2012-08-21 03:33:19	2.494391	41.409885
1225	2012-08-21 03:35:52	2.496083	41.40995
1226	2012-08-21 03:38:28	2.497564	41.410297
1227	2012-08-21 03:41:04	2.503152	41.421276
1228	2012-08-21 03:43:39	2.509713	41.434986
1229	2012-08-21 03:46:16	2.514791	41.449825
1230	2012-08-21 03:48:54	2.514377	41.4604
1231	2012-08-21 03:51:27	2.518297	41.460106
1232	2012-08-21 03:54:06	2.522273	41.458538
1233	2012-08-21 03:56:41	2.523138	41.457909
1234	2012-08-21 03:59:19	2.523248	41.457973
1235	2012-08-21 04:03:06	2.523749	41.457905
1236	2012-08-21 04:07:26	2.524193	41.457829
1237	2012-08-21 04:10:02	2.524357	41.457844
1238	2012-08-21 04:12:38	2.523391	41.458282
1239	2012-08-21 04:15:14	2.523429	41.458019
1240	2012-08-21 04:17:50	2.524104	41.458096
1241	2012-08-21 04:20:27	2.52391	41.458126
1242	2012-08-21 04:23:04	2.524118	41.458179
1243	2012-08-21 04:25:42	2.524252	41.458157
1244	2012-08-21 04:28:21	2.524471	41.458294
1245	2012-08-21 04:30:57	2.524608	41.458317
1246	2012-08-21 04:33:36	2.524775	41.45834
1247	2012-08-21 04:36:16	2.524943	41.458351
1248	2012-08-21 04:38:55	2.525284	41.458321
1249	2012-08-21 04:41:33	2.52549	41.458393
1250	2012-08-21 04:44:14	2.525601	41.458431
1251	2012-08-21 04:46:55	2.525611	41.458431
1252	2012-08-21 04:49:32	2.525937	41.458355
1253	2012-08-21 04:52:12	2.526076	41.458309
1254	2012-08-21 04:54:50	2.526516	41.458206
1255	2012-08-21 04:57:27	2.526842	41.458176
1256	2012-08-21 05:00:10	2.527185	41.45805
1257	2012-08-21 05:02:50	2.527579	41.457817
1258	2012-08-21 05:05:36	2.528456	41.457485
1259	2012-08-21 05:08:33	2.528899	41.457344
1260	2012-08-21 05:11:14	2.528577	41.45763
1261	2012-08-21 05:14:21	2.532151	41.45636
1262	2012-08-21 05:17:17	2.532557	41.456276
1263	2012-08-21 05:19:54	2.532919	41.456161
1264	2012-08-21 05:22:33	2.533323	41.456108
1265	2012-08-21 05:25:13	2.533677	41.456017
1266	2012-08-21 05:27:52	2.533964	41.455963
1267	2012-08-21 05:30:37	2.534287	41.455841
1268	2012-08-21 05:33:15	2.534462	41.455795
1269	2012-08-21 05:35:55	2.542892	41.461216
1270	2012-08-21 05:38:37	2.544568	41.478329
1271	2012-08-21 05:41:14	2.559444	41.489178
1272	2012-08-21 05:44:07	2.579196	41.477718
1273	2012-08-21 05:46:43	2.597383	41.468956
1274	2012-08-21 05:49:19	2.617254	41.461296
1275	2012-08-21 05:51:58	2.635165	41.452782
1276	2012-08-21 05:54:40	2.652039	41.444485
1277	2012-08-21 05:57:19	2.670242	41.435299
1278	2012-08-21 06:00:02	2.685139	41.424007
1279	2012-08-21 06:02:42	2.702936	41.413715
1280	2012-08-21 06:05:37	2.720699	41.402287
1281	2012-08-21 06:08:19	2.736335	41.391354
1282	2012-08-21 06:10:59	2.751038	41.393303
1283	2012-08-21 06:13:39	2.760237	41.391529
1284	2012-08-21 06:16:18	2.761058	41.391132
1285	2012-08-21 06:19:11	2.761855	41.390785
1286	2012-08-21 06:21:50	2.771749	41.384083
1287	2012-08-21 06:24:34	2.783135	41.375977
1288	2012-08-21 06:27:15	2.800436	41.366058
1289	2012-08-21 06:29:55	2.814046	41.356636
1290	2012-08-21 06:32:46	2.831389	41.345844
1291	2012-08-21 06:35:29	2.834621	41.337116
1292	2012-08-21 06:38:10	2.835906	41.337269
1293	2012-08-21 06:40:54	2.838954	41.338009
1294	2012-08-21 06:43:42	2.839862	41.337971
1295	2012-08-21 06:46:33	2.841384	41.336487
1296	2012-08-21 06:49:23	2.861483	41.327232
1297	2012-08-21 06:53:24	2.877211	41.312149
1298	2012-08-21 06:59:03	2.909433	41.289455
1299	2012-08-21 07:05:08	2.946964	41.267563
1300	2012-08-21 07:11:13	2.961447	41.243801
1301	2012-08-21 07:18:34	2.953163	41.21521
1302	2012-08-21 07:24:54	2.972929	41.196053
1303	2012-08-21 07:27:23	2.989874	41.186943
1304	2012-08-21 07:29:53	3.013639	41.183167
1305	2012-08-21 07:32:21	3.032473	41.174671
1306	2012-08-21 07:34:54	3.051728	41.16658
1307	2012-08-21 07:37:22	3.067411	41.157066
1308	2012-08-21 07:39:54	3.066081	41.15675
1309	2012-08-21 07:42:26	3.066636	41.156609
1310	2012-08-21 07:44:57	3.081727	41.150696
1311	2012-08-21 07:47:28	3.086901	41.147358
1312	2012-08-21 07:49:57	3.089269	41.149067
1313	2012-08-21 07:52:27	3.092329	41.149124
1314	2012-08-21 07:54:57	3.092534	41.14909
1315	2012-08-21 07:57:25	3.092753	41.15044
1316	2012-08-21 08:02:23	3.095051	41.15126
1317	2012-08-21 08:12:14	3.095051	41.15126
1318	2012-08-21 08:15:32	3.097811	41.151539
1319	2012-08-21 08:21:33	3.099302	41.151478
1320	2012-08-21 08:24:08	3.099608	41.151497
1321	2012-08-21 08:26:45	3.100535	41.151569
1322	2012-08-21 08:29:22	3.1011	41.151627
1323	2012-08-21 08:32:00	3.102163	41.151669
1324	2012-08-21 08:34:36	3.102368	41.151756
1325	2012-08-21 08:37:11	3.102861	41.151749
1326	2012-08-21 08:39:47	3.103543	41.151886
1327	2012-08-21 08:42:24	3.104308	41.151653
1328	2012-08-21 08:44:59	3.104893	41.151638
1329	2012-08-21 08:47:35	3.105649	41.151676
1330	2012-08-21 08:50:12	3.106275	41.151642
1331	2012-08-21 08:52:50	3.106919	41.151722
1332	2012-08-21 08:55:26	3.107585	41.151642
1333	2012-08-21 08:58:02	3.108324	41.15163
1334	2012-08-21 09:00:37	3.108803	41.151718
1335	2012-08-21 09:03:08	3.109364	41.151791
1336	2012-08-21 09:05:38	3.110094	41.151733
1337	2012-08-21 09:08:10	3.110462	41.151905
1338	2012-08-21 09:10:41	3.111223	41.15184
1339	2012-08-21 09:13:11	3.111688	41.151913
1340	2012-08-21 09:15:41	3.112226	41.151997
1341	2012-08-21 09:18:14	3.112977	41.15197
1342	2012-08-21 09:20:45	3.113621	41.151997
1343	2012-08-21 09:23:22	3.114743	41.151653
1344	2012-08-21 09:25:54	3.124992	41.151066
1345	2012-08-21 09:28:23	3.148686	41.154278
1346	2012-08-21 09:31:11	3.15864	41.158562
1347	2012-08-21 09:33:45	3.159142	41.158707
1348	2012-08-21 09:36:41	3.159833	41.158867
1349	2012-08-21 09:41:34	3.180517	41.189415
1350	2012-08-21 09:49:04	3.201131	41.201477
1351	2012-08-21 09:51:47	3.202026	41.20163
1352	2012-08-21 09:57:56	3.20349	41.201786
1353	2012-08-21 10:05:55	3.205049	41.202114
1354	2012-08-21 10:13:29	3.206569	41.202171
1355	2012-08-21 10:20:15	3.208195	41.202263
1356	2012-08-21 10:23:08	3.208938	41.202187
1357	2012-08-21 10:28:42	3.210262	41.202618
1358	2012-08-21 10:32:55	3.211028	41.20277
1359	2012-08-21 10:35:29	3.211593	41.202595
1360	2012-08-21 10:37:59	3.212085	41.202427
1361	2012-08-21 10:40:37	3.212712	41.202488
1362	2012-08-21 10:43:11	3.21335	41.202175
1363	2012-08-21 10:45:49	3.213741	41.202564
1364	2012-08-21 10:48:23	3.214617	41.202568
1365	2012-08-21 10:50:56	3.218792	41.216919
1366	2012-08-21 10:53:26	3.221121	41.234516
1367	2012-08-21 10:55:56	3.231552	41.246826
1368	2012-08-21 10:58:26	3.254604	41.252888
1369	2012-08-21 11:01:18	3.2596	41.25338
1370	2012-08-21 11:04:00	3.284467	41.254807
1371	2012-08-21 11:06:38	3.309322	41.256432
1372	2012-08-21 11:09:15	3.333954	41.26099
1373	2012-08-21 11:11:54	3.357545	41.260498
1374	2012-08-21 11:14:33	3.380297	41.258091
1375	2012-08-21 11:17:13	3.397408	41.254135
1376	2012-08-21 11:19:54	3.418053	41.248142
1377	2012-08-21 11:23:31	3.416731	41.240349
1378	2012-08-21 11:28:04	3.416237	41.239784
1379	2012-08-21 11:33:14	3.416834	41.240505
1380	2012-08-21 11:35:55	3.412467	41.241905
1381	2012-08-21 11:38:45	3.41032	41.241734
1382	2012-08-21 11:42:22	3.415592	41.236217
1383	2012-08-21 11:46:51	3.41761	41.236916
1384	2012-08-21 11:53:03	3.420526	41.237133
1385	2012-08-21 12:00:06	3.419642	41.236973
1386	2012-08-21 12:02:30	3.419798	41.236805
1387	2012-08-21 12:04:55	3.419976	41.236519
1388	2012-08-21 12:07:19	3.422658	41.235569
1389	2012-08-21 12:09:44	3.422776	41.235321
1390	2012-08-21 12:12:07	3.422774	41.23518
1391	2012-08-21 12:14:31	3.422661	41.235027
1392	2012-08-21 12:16:56	3.42278	41.234859
1393	2012-08-21 12:19:25	3.422948	41.23473
1394	2012-08-21 12:21:51	3.422952	41.234512
1395	2012-08-21 12:24:14	3.422868	41.234329
1396	2012-08-21 12:26:39	3.423735	41.232002
1397	2012-08-21 12:29:09	3.424175	41.23085
1398	2012-08-21 12:31:39	3.424305	41.230492
1399	2012-08-21 12:34:06	3.424553	41.230091
1400	2012-08-21 12:36:39	3.424785	41.229683
1401	2012-08-21 12:39:06	3.424964	41.229359
1402	2012-08-21 12:41:47	3.43083	41.227264
1403	2012-08-21 12:44:13	3.431535	41.226528
1404	2012-08-21 12:46:48	3.431421	41.226334
1405	2012-08-21 12:49:52	3.431609	41.225796
1406	2012-08-21 12:53:36	3.431853	41.225243
1407	2012-08-21 12:56:00	3.431886	41.224854
1408	2012-08-21 12:58:24	3.43189	41.224564
1409	2012-08-21 13:00:58	3.431921	41.224213
1410	2012-08-21 13:03:42	3.432231	41.223812
1411	2012-08-21 13:06:18	3.432508	41.223381
1412	2012-08-21 13:09:11	3.432693	41.222916
1413	2012-08-21 13:12:14	3.432943	41.22245
1414	2012-08-21 13:14:46	3.433068	41.222099
1415	2012-08-21 13:17:17	3.438527	41.218212
1416	2012-08-21 13:20:07	3.454633	41.210091
1417	2012-08-21 13:22:58	3.454599	41.2006
1418	2012-08-21 13:26:13	3.439992	41.195824
1419	2012-08-21 13:29:01	3.429419	41.195282
1420	2012-08-21 13:32:27	3.426418	41.194252
1421	2012-08-21 13:36:12	3.426314	41.194183
1422	2012-08-21 13:40:17	3.42672	41.194092
1423	2012-08-21 13:44:53	3.444129	41.191738
1424	2012-08-21 13:49:30	3.437463	41.17844
1425	2012-08-21 13:54:06	3.429161	41.177677
1426	2012-08-21 13:58:41	3.44931	41.161171
1427	2012-08-21 14:07:23	3.44931	41.161171
1428	2012-08-21 14:24:30	3.448919	41.151333
1429	2012-08-21 14:45:26	3.45342	41.153248
1430	2012-08-21 14:47:49	3.453423	41.15308
1431	2012-08-21 14:50:15	3.454284	41.153156
1432	2012-08-21 14:52:39	3.453633	41.152786
1433	2012-08-21 14:55:05	3.453997	41.152832
1434	2012-08-21 14:57:27	3.454229	41.152805
1435	2012-08-21 14:59:55	3.454252	41.152683
1436	2012-08-21 15:02:28	3.454256	41.152702
1437	2012-08-21 15:04:58	3.454404	41.152702
1438	2012-08-21 15:07:27	3.45469	41.152695
1439	2012-08-21 15:09:57	3.454723	41.15263
1440	2012-08-21 15:12:25	3.454979	41.15292
1441	2012-08-21 15:14:56	3.454412	41.152405
1442	2012-08-21 15:17:29	3.455763	41.152946
1443	2012-08-21 15:20:00	3.455843	41.152641
1444	2012-08-21 15:22:28	3.45729	41.153111
1445	2012-08-21 15:25:00	3.45626	41.152367
1446	2012-08-21 15:27:30	3.457073	41.152409
1447	2012-08-21 15:29:59	3.457455	41.152184
1448	2012-08-21 15:32:38	3.459693	41.152786
1449	2012-08-21 15:35:14	3.460434	41.152706
1450	2012-08-21 15:37:45	3.46161	41.152901
1451	2012-08-21 15:40:37	3.463461	41.153206
1452	2012-08-21 15:43:32	3.459172	41.151142
1453	2012-08-21 15:46:46	3.458914	41.150932
1454	2012-08-21 15:49:17	3.459071	41.150764
1455	2012-08-21 15:51:48	3.459191	41.15062
1456	2012-08-21 15:54:18	3.459907	41.150574
1457	2012-08-21 15:56:47	3.460018	41.150246
1458	2012-08-21 15:59:14	3.461158	41.150333
1459	2012-08-21 16:01:46	3.460719	41.149837
1460	2012-08-21 16:04:18	3.461336	41.149765
1461	2012-08-21 16:06:46	3.460971	41.149506
1462	2012-08-21 16:09:17	3.461682	41.149349
1463	2012-08-21 16:11:44	3.464434	41.150032
1464	2012-08-21 16:14:13	3.462726	41.149033
1465	2012-08-21 16:16:42	3.463398	41.148895
1466	2012-08-21 16:19:09	3.463779	41.148659
1467	2012-08-21 16:21:36	3.464224	41.148567
1468	2012-08-21 16:24:04	3.464623	41.148647
1469	2012-08-21 16:26:37	3.465847	41.148651
1470	2012-08-21 16:29:05	3.465776	41.14838
1471	2012-08-21 16:31:35	3.464365	41.150585
1472	2012-08-21 16:34:02	3.463936	41.150948
1473	2012-08-21 16:36:33	3.464198	41.151005
1474	2012-08-21 16:39:01	3.464453	41.150871
1475	2012-08-21 16:41:30	3.464527	41.150875
1476	2012-08-21 16:43:57	3.464252	41.150696
1477	2012-08-21 16:46:24	3.464459	41.150364
1478	2012-08-21 16:48:52	3.464396	41.15004
1479	2012-08-21 16:51:22	3.464793	41.149612
1480	2012-08-21 16:53:50	3.464627	41.149456
1481	2012-08-21 16:56:20	3.464669	41.14909
1482	2012-08-21 16:58:51	3.464776	41.148796
1483	2012-08-21 17:01:23	3.464771	41.148426
1484	2012-08-21 17:03:53	3.464411	41.148273
1485	2012-08-21 17:06:27	3.464325	41.148193
1486	2012-08-21 17:09:11	3.464114	41.148029
1487	2012-08-21 17:11:41	3.464018	41.148037
1488	2012-08-21 17:14:12	3.463843	41.147781
1489	2012-08-21 17:16:44	3.463542	41.147621
1490	2012-08-21 17:19:14	3.463204	41.147472
1491	2012-08-21 17:21:42	3.462935	41.147655
1492	2012-08-21 17:24:11	3.460585	41.155415
1493	2012-08-21 17:26:41	3.460489	41.155228
1494	2012-08-21 17:29:15	3.46042	41.155228
1495	2012-08-21 17:31:46	3.460231	41.154961
1496	2012-08-21 17:34:29	3.459656	41.155125
1497	2012-08-21 17:37:04	3.453954	41.151897
1498	2012-08-21 17:39:34	3.45283	41.151466
1499	2012-08-21 17:42:05	3.453004	41.151592
1500	2012-08-21 17:44:52	3.452249	41.150723
1501	2012-08-21 17:47:33	3.451754	41.15118
1502	2012-08-21 17:51:11	3.452048	41.150906
1503	2012-08-21 17:55:57	3.452328	41.15052
1504	2012-08-21 18:01:23	3.452328	41.15052
1505	2012-08-21 18:06:15	3.443411	41.152576
1506	2012-08-21 18:15:51	3.443098	41.152309
1507	2012-08-21 18:26:00	3.442722	41.151756
1508	2012-08-21 18:28:35	3.442391	41.151382
1509	2012-08-21 18:31:10	3.44215	41.151596
1510	2012-08-21 18:33:44	3.441982	41.151779
1511	2012-08-21 18:36:20	3.441098	41.15139
1512	2012-08-21 18:38:57	3.440488	41.151802
1513	2012-08-21 18:41:36	3.440181	41.152195
1514	2012-08-21 18:44:11	3.439668	41.152527
1515	2012-08-21 18:46:48	3.439295	41.153049
1516	2012-08-21 18:49:23	3.439232	41.153587
1517	2012-08-21 18:51:59	3.438647	41.153793
1518	2012-08-21 18:54:32	3.441085	41.156487
1519	2012-08-21 18:57:08	3.439005	41.15527
1520	2012-08-21 18:59:47	3.438663	41.155647
1521	2012-08-21 19:02:30	3.438597	41.156101
1522	2012-08-21 19:05:05	3.437808	41.156124
1523	2012-08-21 19:07:41	3.438798	41.157578
1524	2012-08-21 19:10:17	3.437763	41.157227
1525	2012-08-21 19:12:51	3.438378	41.158241
1526	2012-08-21 19:15:31	3.438514	41.158855
1527	2012-08-21 19:18:08	3.438149	41.159054
1528	2012-08-21 19:20:41	3.435669	41.157574
1529	2012-08-21 19:23:18	3.43697	41.15918
1530	2012-08-21 19:25:52	3.43896	41.161266
1531	2012-08-21 19:28:27	3.43675	41.160145
1532	2012-08-21 19:31:00	3.437465	41.161392
1533	2012-08-21 19:33:34	3.438882	41.162872
1534	2012-08-21 19:36:09	3.43812	41.163029
1535	2012-08-21 19:38:46	3.428572	41.174759
1536	2012-08-21 19:41:20	3.416973	41.189011
1537	2012-08-21 19:43:55	3.403022	41.201378
1538	2012-08-21 19:46:31	3.392707	41.214554
1539	2012-08-21 19:49:05	3.392553	41.214436
1540	2012-08-21 19:51:41	3.381471	41.222248
1541	2012-08-21 19:54:17	3.36583	41.233948
1542	2012-08-21 19:56:52	3.356868	41.242695
1543	2012-08-21 19:59:27	3.356945	41.242718
1544	2012-08-21 20:02:07	3.356494	41.242523
1545	2012-08-21 20:04:42	3.35654	41.242607
1546	2012-08-21 20:07:19	3.356919	41.242825
1547	2012-08-21 20:09:57	3.356384	41.242611
1548	2012-08-21 20:12:36	3.356426	41.242687
1549	2012-08-21 20:15:16	3.35601	41.243107
1550	2012-08-21 20:17:54	3.354486	41.243488
1551	2012-08-21 20:20:33	3.355182	41.243835
1552	2012-08-21 20:23:17	3.354838	41.243706
1553	2012-08-21 20:25:55	3.355548	41.244133
1554	2012-08-21 20:28:48	3.355183	41.243973
1555	2012-08-21 20:31:27	3.355304	41.243999
1556	2012-08-21 20:34:34	3.355069	41.24398
1557	2012-08-21 20:37:45	3.355109	41.243973
1558	2012-08-21 20:40:19	3.355012	41.244072
1559	2012-08-21 20:42:52	3.355233	41.243973
1560	2012-08-21 20:45:24	3.354923	41.244064
1561	2012-08-21 20:47:56	3.35507	41.244099
1562	2012-08-21 20:50:32	3.355016	41.244106
1563	2012-08-21 20:53:05	3.355217	41.244106
1564	2012-08-21 20:55:38	3.355077	41.244022
1565	2012-08-21 20:58:12	3.35501	41.244175
1566	2012-08-21 21:00:43	3.355533	41.244213
1567	2012-08-21 21:03:08	3.355092	41.244442
1568	2012-08-21 21:05:33	3.355377	41.244347
1569	2012-08-21 21:07:59	3.354949	41.244366
1570	2012-08-21 21:10:24	3.354861	41.244274
1571	2012-08-21 21:12:49	3.355364	41.244659
1572	2012-08-21 21:15:17	3.354789	41.244335
1573	2012-08-21 21:17:43	3.354738	41.244453
1574	2012-08-21 21:20:09	3.354828	41.244381
1575	2012-08-21 21:22:34	3.355292	41.244518
1576	2012-08-21 21:25:00	3.354928	41.244465
1577	2012-08-21 21:27:25	3.355013	41.244354
1578	2012-08-21 21:29:50	3.354813	41.244213
1579	2012-08-21 21:32:16	3.354827	41.244442
1580	2012-08-21 21:34:41	3.355057	41.244305
1581	2012-08-21 21:37:07	3.355011	41.244366
1582	2012-08-21 21:39:32	3.354917	41.244122
1583	2012-08-21 21:41:59	3.355031	41.24435
1584	2012-08-21 21:44:24	3.355388	41.244701
1585	2012-08-21 21:46:50	3.355189	41.24453
1586	2012-08-21 21:49:15	3.355125	41.244312
1587	2012-08-21 21:51:42	3.355292	41.244419
1588	2012-08-21 21:54:07	3.355106	41.244213
1589	2012-08-21 21:56:32	3.354856	41.244308
1590	2012-08-21 21:58:58	3.354866	41.24453
1591	2012-08-21 22:01:30	3.354739	41.244511
1592	2012-08-21 22:03:55	3.354671	41.244892
1593	2012-08-21 22:06:23	3.354646	41.24469
1594	2012-08-21 22:08:49	3.3547	41.244598
1595	2012-08-21 22:11:14	3.35465	41.244568
1596	2012-08-21 22:13:42	3.354577	41.244656
1597	2012-08-21 22:16:11	3.354797	41.244717
1598	2012-08-21 22:18:39	3.35306	41.245308
1599	2012-08-21 22:21:06	3.353026	41.245155
1600	2012-08-21 22:23:35	3.352996	41.245358
1601	2012-08-21 22:26:02	3.352935	41.245373
1602	2012-08-21 22:28:29	3.352851	41.245316
1603	2012-08-21 22:30:58	3.352737	41.245399
1604	2012-08-21 22:33:27	3.349667	41.249813
1605	2012-08-21 22:35:56	3.349635	41.249714
1606	2012-08-21 22:38:25	3.349615	41.24976
1607	2012-08-21 22:40:54	3.349627	41.249763
1608	2012-08-21 22:43:22	3.349617	41.249771
1609	2012-08-21 22:45:53	3.349712	41.249752
1610	2012-08-21 22:48:41	3.349718	41.249596
1611	2012-08-21 22:51:09	3.349689	41.249687
1612	2012-08-21 22:53:38	3.349748	41.249634
1613	2012-08-21 22:56:06	3.349778	41.249546
1614	2012-08-21 22:58:40	3.349828	41.24963
1615	2012-08-21 23:01:11	3.349902	41.249561
1616	2012-08-21 23:03:43	3.349998	41.249577
1617	2012-08-21 23:06:12	3.350104	41.249573
1618	2012-08-21 23:08:41	3.350121	41.249645
1619	2012-08-21 23:11:09	3.35022	41.249748
1620	2012-08-21 23:13:40	3.350253	41.249729
1621	2012-08-21 23:16:11	3.350257	41.249744
1622	2012-08-21 23:18:44	3.350321	41.249893
1623	2012-08-21 23:21:16	3.350371	41.24987
1624	2012-08-21 23:23:47	3.350474	41.249928
1625	2012-08-21 23:26:19	3.350504	41.249866
1626	2012-08-21 23:29:05	3.350612	41.249992
1627	2012-08-21 23:31:32	3.350634	41.250114
1628	2012-08-21 23:33:57	3.350666	41.249977
1629	2012-08-21 23:36:24	3.350736	41.250031
1630	2012-08-21 23:38:50	3.350685	41.250164
1631	2012-08-21 23:41:15	3.350774	41.250183
1632	2012-08-21 23:43:42	3.350714	41.250195
1633	2012-08-21 23:46:07	3.350745	41.250145
1634	2012-08-21 23:48:34	3.350728	41.250065
1635	2012-08-21 23:51:03	3.350788	41.250175
1636	2012-08-21 23:53:29	3.350774	41.250248
1637	2012-08-21 23:55:57	3.350979	41.250084
1638	2012-08-21 23:58:22	3.351137	41.250095
1639	2012-08-22 00:00:58	3.351137	41.250095
1640	2012-08-22 00:06:35	3.351214	41.250061
1641	2012-08-22 00:14:48	3.351431	41.250023
1642	2012-08-22 00:17:16	3.351473	41.250072
1643	2012-08-22 00:19:42	3.351488	41.249977
1644	2012-08-22 00:22:09	3.351539	41.249962
1645	2012-08-22 00:24:36	3.351594	41.250027
1646	2012-08-22 00:27:02	3.351649	41.250042
1647	2012-08-22 00:29:28	3.35173	41.250023
1648	2012-08-22 00:31:53	3.351593	41.250004
1649	2012-08-22 00:34:19	3.351827	41.250019
1650	2012-08-22 00:36:46	3.35197	41.250122
1651	2012-08-22 00:39:13	3.352051	41.250046
1652	2012-08-22 00:41:39	3.352139	41.249981
1653	2012-08-22 00:44:06	3.352093	41.250061
1654	2012-08-22 00:46:32	3.351996	41.250202
1655	2012-08-22 00:48:59	3.352192	41.250061
1656	2012-08-22 00:51:28	3.352325	41.250076
1657	2012-08-22 00:53:53	3.352334	41.249977
1658	2012-08-22 00:56:22	3.352535	41.250156
1659	2012-08-22 00:58:51	3.352587	41.250259
1660	2012-08-22 01:01:20	3.352682	41.250351
1661	2012-08-22 01:03:46	3.353101	41.250206
1662	2012-08-22 01:06:11	3.352843	41.250366
1663	2012-08-22 01:08:40	3.352993	41.250507
1664	2012-08-22 01:11:05	3.352937	41.250481
1665	2012-08-22 01:13:31	3.353196	41.250534
1666	2012-08-22 01:15:57	3.353544	41.250626
1667	2012-08-22 01:18:22	3.353651	41.250694
1668	2012-08-22 01:20:48	3.353503	41.250645
1669	2012-08-22 01:23:13	3.352959	41.250778
1670	2012-08-22 01:25:39	3.353413	41.250675
1671	2012-08-22 01:28:04	3.353518	41.250664
1672	2012-08-22 01:30:31	3.353366	41.250683
1673	2012-08-22 01:32:57	3.353554	41.250843
1674	2012-08-22 01:35:23	3.353393	41.250854
1675	2012-08-22 01:37:49	3.353404	41.250896
1676	2012-08-22 01:40:16	3.353333	41.250908
1677	2012-08-22 01:42:42	3.353321	41.250916
1678	2012-08-22 01:45:11	3.353355	41.250973
1679	2012-08-22 01:47:39	3.353352	41.251003
1680	2012-08-22 01:50:07	3.353297	41.251057
1681	2012-08-22 01:52:36	3.353269	41.251076
1682	2012-08-22 01:55:03	3.353186	41.251068
1683	2012-08-22 01:57:29	3.353364	41.250858
1684	2012-08-22 02:00:01	3.353	41.251118
1685	2012-08-22 02:02:30	3.353174	41.25103
1686	2012-08-22 02:04:59	3.353287	41.250927
1687	2012-08-22 02:07:25	3.353172	41.250889
1688	2012-08-22 02:09:53	3.353219	41.25106
1689	2012-08-22 02:12:20	3.352921	41.251171
1690	2012-08-22 02:14:47	3.353083	41.251015
1691	2012-08-22 02:17:15	3.353035	41.250984
1692	2012-08-22 02:19:43	3.352781	41.251118
1693	2012-08-22 02:22:11	3.354283	41.25008
1694	2012-08-22 02:24:41	3.35422	41.250256
1695	2012-08-22 02:27:12	3.355504	41.249371
1696	2012-08-22 02:29:40	3.353065	41.250977
1697	2012-08-22 02:32:07	3.352327	41.251469
1698	2012-08-22 02:34:33	3.353219	41.251015
1699	2012-08-22 02:37:00	3.352907	41.251141
1700	2012-08-22 02:39:29	3.353116	41.250988
1701	2012-08-22 02:41:57	3.35289	41.251225
1702	2012-08-22 02:44:26	3.353308	41.251011
1703	2012-08-22 02:46:53	3.353209	41.251087
1704	2012-08-22 02:49:22	3.353436	41.251072
1705	2012-08-22 02:51:50	3.353645	41.250977
1706	2012-08-22 02:54:37	3.353526	41.25111
1707	2012-08-22 02:57:05	3.353634	41.251076
1708	2012-08-22 02:59:39	3.353483	41.251118
1709	2012-08-22 03:02:10	3.353612	41.251072
1710	2012-08-22 03:04:40	3.353807	41.250999
1711	2012-08-22 03:07:09	3.353657	41.251003
1712	2012-08-22 03:09:40	3.353691	41.250969
1713	2012-08-22 03:12:09	3.3538	41.250893
1714	2012-08-22 03:14:41	3.353741	41.250866
1715	2012-08-22 03:17:11	3.353667	41.250801
1716	2012-08-22 03:19:41	3.353636	41.250732
1717	2012-08-22 03:22:12	3.353483	41.250717
1718	2012-08-22 03:24:44	3.353467	41.250614
1719	2012-08-22 03:27:34	3.35339	41.250549
1720	2012-08-22 03:30:03	3.353324	41.250465
1721	2012-08-22 03:32:29	3.35325	41.250671
1722	2012-08-22 03:34:54	3.353158	41.250469
1723	2012-08-22 03:37:19	3.352774	41.250397
1724	2012-08-22 03:39:48	3.352962	41.250366
1725	2012-08-22 03:42:15	3.352948	41.250324
1726	2012-08-22 03:44:41	3.352778	41.250217
1727	2012-08-22 03:47:09	3.35266	41.250263
1728	2012-08-22 03:49:36	3.352532	41.250153
1729	2012-08-22 03:52:02	3.352455	41.250271
1730	2012-08-22 03:54:30	3.352515	41.250168
1731	2012-08-22 03:56:58	3.35249	41.250114
1732	2012-08-22 03:59:28	3.352473	41.250034
1733	2012-08-22 04:01:56	3.352776	41.250263
1734	2012-08-22 04:04:23	3.352557	41.249866
1735	2012-08-22 04:06:48	3.352264	41.249729
1736	2012-08-22 04:09:17	3.363605	41.24585
1737	2012-08-22 04:11:42	3.367646	41.237305
1738	2012-08-22 04:14:09	3.369245	41.237015
1739	2012-08-22 04:16:36	3.369258	41.23695
1740	2012-08-22 04:19:04	3.369163	41.236893
1741	2012-08-22 04:21:30	3.369029	41.236748
1742	2012-08-22 04:23:55	3.368824	41.236721
1743	2012-08-22 04:26:24	3.368828	41.236591
1744	2012-08-22 04:28:51	3.368654	41.236458
1745	2012-08-22 04:31:18	3.368546	41.236401
1746	2012-08-22 04:33:44	3.368449	41.236206
1747	2012-08-22 04:36:11	3.36846	41.236103
1748	2012-08-22 04:38:39	3.368333	41.23595
1749	2012-08-22 04:41:09	3.368291	41.23579
1750	2012-08-22 04:43:38	3.368417	41.235569
1751	2012-08-22 04:46:07	3.368112	41.235508
1752	2012-08-22 04:48:36	3.367871	41.235394
1753	2012-08-22 04:51:04	3.368096	41.235165
1754	2012-08-22 04:53:32	3.367921	41.23513
1755	2012-08-22 04:56:01	3.367907	41.234974
1756	2012-08-22 04:58:28	3.36741	41.235012
1757	2012-08-22 05:01:10	3.36794	41.234676
1758	2012-08-22 05:04:01	3.36816	41.234337
1759	2012-08-22 05:06:40	3.368259	41.234062
1760	2012-08-22 05:09:22	3.38274	41.228691
1761	2012-08-22 05:12:08	3.400296	41.226135
1762	2012-08-22 05:14:59	3.418689	41.223675
1763	2012-08-22 05:17:53	3.436724	41.217621
1764	2012-08-22 05:21:23	3.452312	41.203167
1765	2012-08-22 05:25:33	3.474211	41.193203
1766	2012-08-22 05:28:12	3.489353	41.187061
1767	2012-08-22 05:30:52	3.508216	41.184269
1768	2012-08-22 05:33:30	3.517426	41.182369
1769	2012-08-22 05:36:09	3.511242	41.182739
1770	2012-08-22 05:38:46	3.511347	41.182514
1771	2012-08-22 05:41:36	3.51527	41.184151
1772	2012-08-22 05:44:14	3.521739	41.186554
1773	2012-08-22 05:46:53	3.524819	41.186211
1774	2012-08-22 05:49:33	3.526833	41.185883
1775	2012-08-22 05:52:13	3.526857	41.185791
1776	2012-08-22 05:54:53	3.527161	41.185585
1777	2012-08-22 05:57:34	3.527199	41.185318
1778	2012-08-22 06:06:51	3.527199	41.185318
1779	2012-08-22 06:18:55	3.528671	41.184475
1780	2012-08-22 06:33:33	3.54916	41.148544
1781	2012-08-22 06:44:48	3.551614	41.133991
1782	2012-08-22 06:55:06	3.551994	41.13311
1783	2012-08-22 07:03:06	3.552326	41.132343
1784	2012-08-22 07:05:36	3.552564	41.132168
1785	2012-08-22 07:08:06	3.554379	41.134617
1786	2012-08-22 07:10:37	3.554528	41.134396
1787	2012-08-22 07:13:04	3.556937	41.135303
1788	2012-08-22 07:15:32	3.557018	41.135372
1789	2012-08-22 07:18:02	3.562423	41.137871
1790	2012-08-22 07:20:34	3.56271	41.1376
1791	2012-08-22 07:23:03	3.562641	41.137238
1792	2012-08-22 07:25:32	3.562611	41.137234
1793	2012-08-22 07:27:59	3.562791	41.137066
1794	2012-08-22 07:30:29	3.563382	41.136902
1795	2012-08-22 07:32:58	3.563814	41.136509
1796	2012-08-22 07:35:29	3.5646	41.135941
1797	2012-08-22 07:37:59	3.564401	41.135639
1798	2012-08-22 07:40:31	3.56467	41.135349
1799	2012-08-22 07:43:00	3.564385	41.13493
1800	2012-08-22 07:45:31	3.565442	41.134693
1801	2012-08-22 07:48:03	3.565876	41.134434
1802	2012-08-22 07:50:31	3.566916	41.134388
1803	2012-08-22 07:53:06	3.566799	41.134384
1804	2012-08-22 07:55:36	3.566664	41.13464
1805	2012-08-22 07:58:08	3.566977	41.135017
1806	2012-08-22 08:00:40	3.566738	41.135406
1807	2012-08-22 08:03:11	3.567024	41.13575
1808	2012-08-22 08:05:48	3.566554	41.135807
1809	2012-08-22 08:08:22	3.566166	41.135662
1810	2012-08-22 08:10:56	3.564654	41.135693
1811	2012-08-22 08:13:29	3.565041	41.135036
1812	2012-08-22 08:16:03	3.564079	41.134689
1813	2012-08-22 08:18:38	3.563866	41.134262
1814	2012-08-22 08:21:15	3.56278	41.133915
1815	2012-08-22 08:23:47	3.560573	41.13409
1816	2012-08-22 08:26:21	3.562616	41.133297
1817	2012-08-22 08:28:59	3.561238	41.132973
1818	2012-08-22 08:31:33	3.560249	41.132618
1819	2012-08-22 08:34:11	3.559247	41.132347
1820	2012-08-22 08:37:05	3.558676	41.132065
1821	2012-08-22 08:39:37	3.558113	41.131756
1822	2012-08-22 08:42:12	3.557546	41.131569
1823	2012-08-22 08:44:44	3.556841	41.131649
1824	2012-08-22 08:47:17	3.556565	41.131413
1825	2012-08-22 08:49:51	3.556221	41.131058
1826	2012-08-22 08:52:25	3.556273	41.130604
1827	2012-08-22 08:54:59	3.555579	41.130363
1828	2012-08-22 08:57:34	3.555301	41.130444
1829	2012-08-22 09:00:16	3.55529	41.130367
1830	2012-08-22 09:02:53	3.555542	41.130188
1831	2012-08-22 09:05:32	3.555808	41.130032
1832	2012-08-22 09:08:06	3.555866	41.13028
1833	2012-08-22 09:10:45	3.556025	41.130352
1834	2012-08-22 09:13:22	3.558713	41.12738
1835	2012-08-22 09:16:12	3.558769	41.127403
1836	2012-08-22 09:18:47	3.558967	41.127232
1837	2012-08-22 09:21:52	3.559147	41.127037
1838	2012-08-22 09:24:52	3.559218	41.127201
1839	2012-08-22 09:27:31	3.559248	41.127182
1840	2012-08-22 09:30:05	3.559073	41.127129
1841	2012-08-22 09:32:43	3.558987	41.127373
1842	2012-08-22 09:35:18	3.5589	41.127445
1843	2012-08-22 09:38:05	3.558413	41.126797
1844	2012-08-22 09:40:45	3.557988	41.126545
1845	2012-08-22 09:43:37	3.556892	41.125809
1846	2012-08-22 09:46:18	3.556716	41.126652
1847	2012-08-22 09:48:51	3.555623	41.125626
1848	2012-08-22 09:51:26	3.555453	41.126232
1849	2012-08-22 09:54:02	3.554993	41.12648
1850	2012-08-22 09:56:40	3.554532	41.126728
1851	2012-08-22 09:59:33	3.554459	41.126495
1852	2012-08-22 10:02:10	3.554243	41.126709
1853	2012-08-22 10:04:45	3.553972	41.127003
1854	2012-08-22 10:07:21	3.553396	41.127407
1855	2012-08-22 10:09:58	3.552838	41.127625
1856	2012-08-22 10:12:31	3.552181	41.127434
1857	2012-08-22 10:15:06	3.551314	41.127483
1858	2012-08-22 10:17:40	3.550663	41.12711
1859	2012-08-22 10:20:20	3.549918	41.12701
1860	2012-08-22 10:22:54	3.549408	41.126747
1861	2012-08-22 10:25:32	3.549077	41.126575
1862	2012-08-22 10:28:06	3.548491	41.126381
1863	2012-08-22 10:30:42	3.547695	41.126232
1864	2012-08-22 10:33:14	3.547717	41.126381
1865	2012-08-22 10:35:47	3.544448	41.124554
1866	2012-08-22 10:38:19	3.544356	41.124062
1867	2012-08-22 10:40:52	3.547313	41.120453
1868	2012-08-22 10:43:25	3.54713	41.120453
1869	2012-08-22 10:45:58	3.545938	41.12001
1870	2012-08-22 10:48:33	3.546124	41.120075
1871	2012-08-22 10:51:05	3.545915	41.120193
1872	2012-08-22 10:53:37	3.545953	41.119968
1873	2012-08-22 10:56:11	3.546048	41.119713
1874	2012-08-22 10:58:46	3.546036	41.119469
1875	2012-08-22 11:01:20	3.545941	41.119072
1876	2012-08-22 11:03:53	3.544689	41.120819
1877	2012-08-22 11:06:26	3.545628	41.118652
1878	2012-08-22 11:08:59	3.545391	41.11832
1879	2012-08-22 11:11:33	3.544923	41.118137
1880	2012-08-22 11:14:06	3.54427	41.117783
1881	2012-08-22 11:16:37	3.54364	41.117718
1882	2012-08-22 11:19:10	3.543061	41.117443
1883	2012-08-22 11:21:42	3.542387	41.117359
1884	2012-08-22 11:24:16	3.541741	41.117355
1885	2012-08-22 11:26:50	3.542632	41.118481
1886	2012-08-22 11:29:23	3.545656	41.119019
1887	2012-08-22 11:31:59	3.545193	41.119152
1888	2012-08-22 11:34:36	3.544793	41.119263
1889	2012-08-22 11:37:10	3.544551	41.119232
1890	2012-08-22 11:39:44	3.544065	41.119553
1891	2012-08-22 11:42:16	3.543843	41.11948
1892	2012-08-22 11:44:54	3.543192	41.120667
1893	2012-08-22 11:47:31	3.542591	41.12088
1894	2012-08-22 11:50:06	3.542218	41.120857
1895	2012-08-22 11:52:42	3.541997	41.120747
1896	2012-08-22 11:55:26	3.542264	41.120331
1897	2012-08-22 11:58:02	3.542436	41.120567
1898	2012-08-22 12:00:44	3.542436	41.120567
1899	2012-08-22 12:04:46	3.54241	41.121414
1900	2012-08-22 12:10:02	3.54241	41.121414
1901	2012-08-22 12:16:05	3.540754	41.122246
1902	2012-08-22 12:27:29	3.540259	41.123405
1903	2012-08-22 12:30:03	3.540399	41.12389
1904	2012-08-22 12:32:37	3.540229	41.124393
1905	2012-08-22 12:35:09	3.540299	41.125
1906	2012-08-22 12:37:50	3.53752	41.134857
1907	2012-08-22 12:42:06	3.537436	41.135231
1908	2012-08-22 12:44:46	3.537123	41.135384
1909	2012-08-22 12:48:31	3.536756	41.13578
1910	2012-08-22 12:51:04	3.536572	41.135941
1911	2012-08-22 12:53:33	3.53644	41.136211
1912	2012-08-22 12:56:06	3.536495	41.136448
1913	2012-08-22 12:58:43	3.538008	41.136948
1914	2012-08-22 13:01:53	3.552316	41.130569
1915	2012-08-22 13:04:44	3.555408	41.128761
1916	2012-08-22 13:07:12	3.563297	41.127979
1917	2012-08-22 13:10:04	3.559493	41.124992
1918	2012-08-22 13:12:52	3.559973	41.125275
1919	2012-08-22 13:15:42	3.558144	41.125336
1920	2012-08-22 13:18:49	3.558118	41.125916
1921	2012-08-22 13:22:43	3.558118	41.126396
1922	2012-08-22 13:26:37	3.557739	41.126663
1923	2012-08-22 13:30:46	3.557338	41.126873
1924	2012-08-22 13:35:49	3.55683	41.127628
1925	2012-08-22 13:42:03	3.557329	41.127815
1926	2012-08-22 13:48:16	3.557671	41.128548
1927	2012-08-22 13:50:45	3.558102	41.128601
1928	2012-08-22 13:53:18	3.558222	41.129025
1929	2012-08-22 13:55:49	3.558465	41.129326
1930	2012-08-22 13:58:21	3.558703	41.129612
1931	2012-08-22 14:00:58	3.558938	41.130146
1932	2012-08-22 14:03:33	3.560357	41.130032
1933	2012-08-22 14:06:06	3.560075	41.130516
1934	2012-08-22 14:08:39	3.558427	41.13224
1935	2012-08-22 14:11:16	3.55859	41.132427
1936	2012-08-22 14:13:48	3.558547	41.132706
1937	2012-08-22 14:16:23	3.558638	41.132923
1938	2012-08-22 14:18:58	3.558696	41.133305
1939	2012-08-22 14:21:34	3.558718	41.133648
1940	2012-08-22 14:24:08	3.558756	41.133823
1941	2012-08-22 14:26:40	3.558924	41.133987
1942	2012-08-22 14:29:17	3.559214	41.13427
1943	2012-08-22 14:31:50	3.559532	41.134495
1944	2012-08-22 14:34:21	3.5621	41.131832
1945	2012-08-22 14:36:52	3.560275	41.121395
1946	2012-08-22 14:39:21	3.563062	41.112
1947	2012-08-22 14:41:51	3.563812	41.108261
1948	2012-08-22 14:44:25	3.563979	41.10865
1949	2012-08-22 14:47:00	3.564093	41.108936
1950	2012-08-22 14:49:35	3.564132	41.109272
1951	2012-08-22 14:52:11	3.564385	41.109516
1952	2012-08-22 14:54:42	3.564911	41.107807
1953	2012-08-22 14:57:11	3.569421	41.097626
1954	2012-08-22 14:59:41	3.574072	41.087597
1955	2012-08-22 15:02:20	3.57492	41.084427
1956	2012-08-22 15:05:01	3.575164	41.084942
1957	2012-08-22 15:07:43	3.575496	41.085201
1958	2012-08-22 15:10:42	3.575856	41.085911
1959	2012-08-22 15:13:19	3.577775	41.083603
1960	2012-08-22 15:15:58	3.584532	41.073704
1961	2012-08-22 15:18:41	3.586833	41.068943
1962	2012-08-22 15:21:25	3.587347	41.069126
1963	2012-08-22 15:24:10	3.587854	41.069237
1964	2012-08-22 15:27:08	3.588457	41.069275
1965	2012-08-22 15:30:35	3.588964	41.068005
1966	2012-08-22 15:34:27	3.594734	41.052315
1967	2012-08-22 15:37:05	3.598661	41.041691
1968	2012-08-22 15:40:15	3.602918	41.030556
1969	2012-08-22 15:44:04	3.608653	41.014683
1970	2012-08-22 15:48:21	3.612356	40.996964
1971	2012-08-22 15:52:41	3.613701	40.981018
1972	2012-08-22 15:55:19	3.614382	40.969723
1973	2012-08-22 15:57:59	3.613451	40.960896
1974	2012-08-22 16:00:42	3.613451	40.960896
1975	2012-08-22 16:05:35	3.614837	40.930244
1976	2012-08-22 16:13:04	3.614525	40.899719
1977	2012-08-22 16:15:30	3.614388	40.888428
1978	2012-08-22 16:17:58	3.615734	40.877525
1979	2012-08-22 16:20:28	3.615941	40.866982
1980	2012-08-22 16:22:57	3.616749	40.855999
1981	2012-08-22 16:25:28	3.616943	40.846043
1982	2012-08-22 16:27:58	3.615196	40.834942
1983	2012-08-22 16:30:27	3.614961	40.826172
1984	2012-08-22 16:32:58	3.614042	40.815594
1985	2012-08-22 16:35:25	3.612626	40.804794
1986	2012-08-22 16:37:53	3.610004	40.794155
1987	2012-08-22 16:40:23	3.612813	40.78426
1988	2012-08-22 16:42:50	3.620633	40.777771
1989	2012-08-22 16:45:22	3.621792	40.766491
1990	2012-08-22 16:47:51	3.627746	40.757141
1991	2012-08-22 16:50:21	3.627407	40.747456
1992	2012-08-22 16:52:47	3.627083	40.735867
1993	2012-08-22 16:55:16	3.626898	40.724941
1994	2012-08-22 16:57:45	3.627536	40.715984
1995	2012-08-22 17:00:15	3.627566	40.70652
1996	2012-08-22 17:02:44	3.6272	40.695251
1997	2012-08-22 17:05:13	3.626614	40.683517
1998	2012-08-22 17:07:38	3.626928	40.672176
[truncated: 544 more rows]
