# Supplementary material for: Expectation-Maximization Binary Clustering for Behavioural Annotation
Source: PLoS One. 2016 Mar 22;11(3):e0151984. doi: 10.1371/journal.pone.0151984 (PMC4803255; doi:10.1371/journal.pone.0151984)
Supplement: S1 Data — (ZIP) [file pone.0151984.s003.zip › syn_dta.csv]

dTm	lon	lat	lbl
2015-02-10 12:10:37	70.25	-49.26	1
2015-02-10 13:14:57	70.2308621285639	-49.1882609540748	4
2015-02-10 14:01:41	70.3518481161455	-49.3358067257023	4
2015-02-10 14:56:26	70.2892023849136	-49.0817882506373	1
2015-02-10 14:58:35	70.2886942849363	-49.0813329003394	1
2015-02-10 15:42:15	70.2608301165373	-49.0774657970277	1
2015-02-10 16:06:42	70.2369924378287	-49.070854059287	1
2015-02-10 16:16:58	70.2352755319101	-49.0699045739104	3
2015-02-10 16:56:56	69.9636372173276	-48.9560193349697	4
2015-02-10 17:24:26	70.1864673017836	-48.9623946279288	4
2015-02-10 17:30:32	70.1554554469521	-48.9459306688845	4
2015-02-10 18:22:38	70.5578675662909	-49.0454277882845	1
2015-02-10 18:40:44	70.5607130947745	-49.0459719536273	1
2015-02-10 20:19:46	70.5663441336509	-49.045563821967	4
2015-02-10 20:22:37	70.556395814914	-49.0567365089886	3
2015-02-10 20:55:40	70.313946674005	-49.1557195326819	3
2015-02-10 21:35:48	69.8988866105596	-49.1493300234243	3
2015-02-10 21:52:19	69.7585971035382	-49.218330666914	4
2015-02-10 23:02:58	69.8589858516033	-48.7849186791393	4
2015-02-10 23:43:15	69.7478113408425	-48.8597411230018	4
2015-02-11 00:23:50	70.1656391736854	-48.6061156888129	2
2015-02-11 01:48:57	70.1450943108008	-48.6252758064282	2
2015-02-11 02:22:41	70.1521049045668	-48.6268169443343	2
2015-02-11 02:51:45	70.1408438928252	-48.6116081357381	3
2015-02-11 03:29:33	69.9335756963638	-48.467645883525	3
2015-02-11 04:39:57	69.6620619521818	-48.1928591206073	3
2015-02-11 04:58:50	69.5531642312305	-48.0634710953309	3
2015-02-11 05:53:16	69.5617577295327	-47.7802521312316	3
2015-02-11 06:07:39	69.4885772016712	-47.7166136090196	3
2015-02-11 06:38:58	69.3420202984737	-47.5299486714166	3
2015-02-11 06:58:29	69.2452751167485	-47.4571665963767	3
2015-02-11 08:34:25	69.267083712606	-46.9855075822397	3
2015-02-11 09:32:29	68.8679256116296	-46.6462803224326	3
2015-02-11 09:58:54	68.7124193042393	-46.5172687234873	3
2015-02-11 10:53:19	68.3971595946333	-46.2981108562531	3
2015-02-11 11:02:14	68.4122175457759	-46.249739257882	3
2015-02-11 11:08:16	68.4450000004101	-46.2400291724073	4
2015-02-11 11:42:43	68.3352609338395	-46.3545517923086	2
2015-02-11 13:02:39	68.2464557717759	-46.3617366711339	3
2015-02-11 13:49:19	67.9293131110185	-46.5199719261991	3
2015-02-11 14:40:52	67.730447083803	-46.7484564993114	3
2015-02-11 15:46:26	67.640556095589	-47.0315420176763	3
2015-02-11 15:57:45	67.5690127676675	-47.0709940768226	3
2015-02-11 17:13:07	67.590961110283	-47.4266069123327	4
2015-02-11 18:28:13	68.2230844337236	-47.3542383844783	1
2015-02-11 18:34:48	68.2304501551277	-47.352978264655	1
2015-02-11 19:01:21	68.235873961821	-47.349667489677	1
2015-02-11 20:28:37	68.2687128955317	-47.3259755383925	4
2015-02-11 21:08:54	68.1677788926347	-47.4722793893162	4
2015-02-11 21:31:10	68.3088542938681	-47.5238311862856	1
2015-02-11 22:37:21	68.4137883935047	-47.527810946469	1
2015-02-11 22:56:27	68.424588622682	-47.5253594127766	1
2015-02-11 23:26:59	68.4291637654242	-47.5220683492145	1
2015-02-12 00:23:46	68.4330306112502	-47.5190361863427	3
2015-02-12 00:40:26	68.4626250186334	-47.4285505399773	2
2015-02-12 01:32:34	68.4755803412418	-47.4293097207156	3
2015-02-12 02:07:22	68.6397781057918	-47.5648829939165	3
2015-02-12 03:19:45	69.2092639723821	-47.6598623750721	3
2015-02-12 03:55:34	69.4619361509556	-47.5603531889544	4
2015-02-12 04:48:44	69.1871646454756	-47.8979166615755	1
2015-02-12 05:20:48	69.1870029394571	-47.8985910252996	1
2015-02-12 06:20:56	69.1824483188205	-47.9244275687464	1
2015-02-12 07:31:13	69.1848003886401	-47.9744948599817	1
2015-02-12 07:54:11	69.1851882551525	-47.9793414675599	1
2015-02-12 08:19:41	69.174867181557	-47.9952936793903	1
2015-02-12 09:01:53	69.1745655676579	-47.9984124405467	2
2015-02-12 09:11:37	69.1738794040907	-47.9985093084744	3
2015-02-12 09:38:17	68.9569785024737	-48.0863891143896	4
2015-02-12 09:53:33	69.0691010470028	-48.0567580992755	4
2015-02-12 10:26:16	68.8364494933498	-48.0430992551518	1
2015-02-12 10:30:54	68.8280790555372	-48.0436106144112	1
2015-02-12 10:51:28	68.8157889745658	-48.0436406988363	1
2015-02-12 11:40:25	68.8019956370569	-48.0494402271655	1
2015-02-12 12:05:45	68.7959711630597	-48.0522445556181	1
2015-02-12 12:50:29	68.7593668373546	-48.0738807849226	2
2015-02-12 13:41:25	68.7463658461118	-48.0432851209631	2
2015-02-12 14:06:22	68.7844758361496	-48.0523351783764	2
2015-02-12 15:35:47	68.6880903599928	-48.0892170449215	2
2015-02-12 15:52:43	68.688435615018	-48.0879419188387	2
2015-02-12 16:18:27	68.6955751810617	-48.087762466874	2
2015-02-12 17:00:01	68.6911895223326	-48.1039277059084	3
2015-02-12 17:51:44	68.5811181519473	-48.4901795791414	3
2015-02-12 18:12:18	68.6025815120273	-48.5952162348013	4
2015-02-12 19:26:20	68.5038117678883	-48.2493529021685	1
2015-02-12 19:40:18	68.4904402166473	-48.2370800588609	2
2015-02-12 20:59:37	68.5602397111921	-48.2710570871538	2
2015-02-12 21:52:09	68.5204009513833	-48.2816730111074	3
2015-02-12 22:03:55	68.4154501586771	-48.3410198521374	4
2015-02-12 22:07:24	68.413878433775	-48.3267586075115	4
2015-02-12 23:22:42	67.6639731426386	-48.6048323397135	3
2015-02-12 23:38:08	67.5576179034588	-48.5815546899951	3
2015-02-13 00:07:16	67.3396431454227	-48.6530142965005	3
2015-02-13 00:36:36	67.1759311527212	-48.757223624267	3
2015-02-13 01:39:58	67.1247727707436	-49.0113610374093	3
2015-02-13 01:46:45	67.1622330425303	-49.040390215203	3
2015-02-13 02:39:18	67.1101549098683	-49.2441062732308	3
2015-02-13 03:58:33	66.5818653457734	-49.5726202877431	3
2015-02-13 04:27:34	66.5190267433972	-49.7416480112268	3
2015-02-13 04:47:19	66.6074909917387	-49.8292085268044	4
2015-02-13 05:04:45	66.5391831732722	-49.732815519842	4
2015-02-13 05:12:29	66.6016086524434	-49.7563865678247	4
2015-02-13 05:33:14	66.7046903841175	-49.6478100557244	4
2015-02-13 06:02:25	66.605541033672	-49.7621915930606	4
2015-02-13 07:13:48	66.7953677948212	-49.565631073262	4
2015-02-13 08:02:19	67.1311228822834	-49.8233295674387	2
2015-02-13 08:16:25	67.123716192895	-49.8179628162645	2
2015-02-13 09:13:52	67.1586990463236	-49.8658939598124	2
2015-02-13 09:38:40	67.1410146883775	-49.856600526051	4
2015-02-13 10:35:12	67.3768113066982	-49.9809932147095	4
2015-02-13 11:01:08	67.3865455670475	-49.8002547501083	1
2015-02-13 11:32:23	67.3863565549662	-49.7983061050311	1
2015-02-13 11:42:32	67.3854298698271	-49.7933649449331	3
2015-02-13 11:44:35	67.3934506532568	-49.7838712332498	3
2015-02-13 12:22:47	67.583061520666	-49.6291500070394	1
2015-02-13 12:23:16	67.5833827802866	-49.6290394048626	1
2015-02-13 12:56:10	67.5867637243551	-49.6262625083468	4
2015-02-13 13:32:30	67.4224392186779	-49.7224624643058	4
2015-02-13 14:34:38	67.832704173785	-49.9674617275949	2
2015-02-13 15:18:54	67.7532839943526	-49.9551122202837	2
2015-02-13 15:46:13	67.7530377868209	-49.9433580913626	3
2015-02-13 16:35:29	67.7778258122942	-49.7180821607989	3
2015-02-13 17:15:54	67.8454642251567	-49.4770179906828	1
2015-02-13 17:28:15	67.8455262927567	-49.4755815557205	3
2015-02-13 17:40:32	67.7879757095938	-49.4228985269593	3
2015-02-13 18:11:50	67.7488289419953	-49.217956533799	3
2015-02-13 18:46:54	67.5783801033146	-49.005402160744	3
2015-02-13 18:52:57	67.5668982650091	-48.9797617293449	3
2015-02-13 19:26:02	67.4963395246664	-48.8793649909974	2
2015-02-13 20:19:39	67.4115187430073	-48.866397304299	2
2015-02-13 20:36:54	67.4089880388935	-48.8590816441805	2
2015-02-13 21:11:36	67.4476080918302	-48.8810913994334	2
2015-02-13 22:23:31	67.3837455674492	-48.8065264691497	4
2015-02-13 23:20:47	66.9958916208227	-49.034219926431	4
2015-02-13 23:59:15	67.3161947169914	-48.8941715861573	2
2015-02-14 00:42:36	67.3158478577948	-48.8951802270476	4
2015-02-14 01:26:26	67.5079131018281	-48.6749516074189	4
2015-02-14 01:34:10	67.5540852639653	-48.7075142733409	3
2015-02-14 01:35:21	67.5577230226158	-48.7101783113239	3
2015-02-14 02:06:07	67.7315476153227	-48.7338611433423	3
2015-02-14 02:59:36	68.1597383423592	-49.0385028303158	3
2015-02-14 03:02:02	68.1744886437738	-49.0515878638653	3
2015-02-14 03:14:51	68.1919262233839	-49.1378389941426	3
2015-02-14 03:28:19	68.2128745048242	-49.2043022144326	3
2015-02-14 04:27:55	68.6636642554446	-49.3396686770779	4
2015-02-14 05:42:36	68.4712053048354	-49.6758305281485	4
2015-02-14 06:32:00	68.1958305229791	-49.5601617217999	2
2015-02-14 06:49:49	68.2007331814076	-49.5527256058506	2
2015-02-14 07:27:14	68.2110893955416	-49.5571403312458	3
2015-02-14 07:40:01	68.2589449901117	-49.6380074457421	3
2015-02-14 08:31:59	68.6359425735384	-49.7646646720583	3
2015-02-14 10:07:10	68.7988682322025	-50.2504295144636	3
2015-02-14 10:41:05	68.9319593177858	-50.3737289974146	3
2015-02-14 11:16:49	69.0290521704432	-50.4634143944849	4
2015-02-14 12:34:06	69.5136800722202	-50.167525492219	4
2015-02-14 13:24:39	69.3147649590296	-50.4073185285066	4
2015-02-14 13:58:13	69.5928076209145	-50.2419047074264	1
2015-02-14 15:06:53	69.6226725221421	-50.23385311776	3
2015-02-14 15:56:40	70.0233016492089	-50.0873243734927	4
2015-02-14 16:36:23	70.2361811966661	-50.3210312845246	2
2015-02-14 17:22:52	70.1898922623944	-50.335364976881	2
2015-02-14 17:38:29	70.2009374163179	-50.3356732083118	2
2015-02-14 18:41:13	70.1713637552433	-50.38120491079	3
2015-02-14 19:30:41	69.9791292311966	-50.6846121867344	3
2015-02-14 20:50:04	70.1481020672306	-51.1103611721283	1
2015-02-14 21:19:08	70.1482492516466	-51.1105837906996	1
2015-02-14 22:02:50	70.1804526388941	-51.1627074944888	1
2015-02-14 23:12:13	70.2376372207918	-51.2157422757854	1
2015-02-15 00:13:05	70.2420383886119	-51.2220771773031	2
2015-02-15 01:08:21	70.1918757388797	-51.2721039979713	3
2015-02-15 02:04:26	69.749559116951	-51.450540247759	3
2015-02-15 02:41:01	69.743337348144	-51.6571344264682	3
2015-02-15 03:51:11	69.7846111434883	-51.9742833965795	3
2015-02-15 04:15:24	69.7417172074651	-52.1227955962581	3
2015-02-15 05:25:01	69.4026427102855	-52.4782888760319	3
2015-02-15 06:18:25	69.4609007962074	-52.7720154166044	3
2015-02-15 06:47:16	69.4738257121318	-52.9321156829895	3
2015-02-15 07:15:49	69.3243080705698	-53.076040900298	3
2015-02-15 07:18:00	69.315226730762	-53.0803850762827	3
2015-02-15 08:02:51	69.0556258094359	-53.2907920043914	3
2015-02-15 08:08:20	69.0211283905395	-53.3059916236865	3
2015-02-15 08:53:12	68.9243347359589	-53.5095096440299	3
2015-02-15 10:11:22	68.546130060133	-53.8569314486883	3
2015-02-15 10:16:25	68.5251325854072	-53.8863616542115	3
2015-02-15 11:00:09	68.1720861213442	-53.9447129493627	3
2015-02-15 11:56:19	67.9556187053601	-53.8715925046886	2
2015-02-15 11:56:33	67.9557355055614	-53.8715796965003	3
2015-02-15 12:37:41	68.307846212003	-53.7862023536034	3
2015-02-15 13:15:24	68.5596735619676	-53.8843934187312	3
2015-02-15 13:47:18	68.7913599012009	-54.0034769300102	4
2015-02-15 14:25:58	68.4719713139389	-54.0943683361913	4
2015-02-15 14:49:00	68.6639033026419	-54.1503417487648	4
2015-02-15 15:14:47	68.5352678903176	-54.0675243403986	1
2015-02-15 15:35:51	68.5351326157032	-54.0674498820777	3
2015-02-15 16:52:34	68.2849928779993	-53.7586685895992	3
2015-02-15 17:12:33	68.0742352759829	-53.6781361286289	3
2015-02-15 18:20:08	67.8369819141689	-53.3888271225019	3
2015-02-15 18:30:39	67.7330084546543	-53.3634865130698	3
2015-02-15 19:29:13	67.3672079284521	-53.1873894152156	3
2015-02-15 19:56:56	67.0595596714741	-53.1481268964938	3
2015-02-15 20:53:23	66.298917546651	-53.2091115145138	3
2015-02-15 21:27:13	66.024841340572	-53.3225824516476	3
2015-02-15 21:48:29	65.8462529461858	-53.4139642804372	3
2015-02-15 21:55:08	65.7828998145705	-53.4309898653431	3
2015-02-15 22:52:17	65.2842814467516	-53.421967285238	3
2015-02-16 00:25:23	64.6476799406507	-53.1296542613712	3
2015-02-16 00:53:19	64.5038994638098	-53.0119307146454	3
2015-02-16 02:04:00	64.2190313447009	-52.7523478144934	3
2015-02-16 02:56:21	64.1777338211292	-52.469665567252	3
2015-02-16 03:38:31	63.8463327427841	-52.3242304515748	3
2015-02-16 04:11:17	63.831414270295	-52.206697488624	3
2015-02-16 04:16:15	63.8330428577127	-52.1830840038427	3
2015-02-16 05:07:08	64.0923516476915	-51.8676609114525	3
2015-02-16 06:12:53	64.6761864476409	-51.8142346403203	3
2015-02-16 06:22:51	64.7309188190382	-51.7761924637254	3
2015-02-16 06:45:53	64.8843171170978	-51.7555083107509	3
2015-02-16 07:39:26	65.3682555667294	-52.0169055811106	4
2015-02-16 07:55:41	65.1783948909475	-52.0299889243151	1
2015-02-16 09:03:35	65.1287360019777	-52.0233738191716	1
2015-02-16 09:13:48	65.119910217708	-52.022305826695	4
2015-02-16 09:20:28	65.1730340970125	-52.0551021188983	1
2015-02-16 09:32:11	65.1849478338566	-52.0608803030401	1
2015-02-16 10:25:52	65.1914755979503	-52.0614424672586	4
2015-02-16 11:32:36	65.1263897452504	-52.3198137680283	1
2015-02-16 12:00:40	65.1213137838097	-52.328086571727	1
2015-02-16 12:42:18	65.1271617969318	-52.3484063405539	1
2015-02-16 13:56:26	65.1305489411576	-52.3987579136392	2
2015-02-16 14:25:59	65.1234201660433	-52.400146740866	3
2015-02-16 14:40:43	65.0726295873797	-52.4414242499128	3
2015-02-16 14:58:28	64.9571042757256	-52.5239345514047	3
2015-02-16 16:19:53	64.7924150604135	-52.8486616786504	3
2015-02-16 17:22:01	65.0478672812255	-53.2223326630365	3
2015-02-16 18:29:57	65.8955703943752	-53.3650192744542	3
2015-02-16 19:58:41	66.4101399596649	-53.436390931399	3
2015-02-16 21:01:26	66.7800406350508	-53.5995912466646	3
2015-02-16 21:46:24	67.0848618567098	-53.6105192701775	3
2015-02-16 22:20:48	67.3781460532248	-53.5903263622251	4
2015-02-16 22:30:03	67.3351069691002	-53.5423607755693	4
2015-02-16 22:30:32	67.336380779952	-53.544371203307	4
2015-02-16 23:15:59	66.9691226690323	-53.2779256219281	4
2015-02-17 00:28:18	66.5176788222265	-53.8216924658953	4
2015-02-17 01:27:21	67.2546231554222	-53.7126632905558	2
2015-02-17 02:09:54	67.2501542828174	-53.7065111077794	3
2015-02-17 03:18:39	67.546663840245	-53.4258331660805	4
2015-02-17 03:44:47	67.426985711305	-53.3239337950697	4
2015-02-17 03:51:53	67.449128596713	-53.34640853409	1
2015-02-17 04:14:21	67.4522749491702	-53.3488218749713	1
2015-02-17 04:45:48	67.4544135628172	-53.3684837279621	2
2015-02-17 05:52:24	67.4503046520829	-53.3328963205367	2
2015-02-17 06:49:39	67.479589245398	-53.3240739331937	2
2015-02-17 07:13:59	67.4975007194188	-53.3288550300346	2
2015-02-17 07:38:18	67.5121425382966	-53.3196672725859	3
2015-02-17 08:08:52	67.5695970983962	-53.1614350267184	3
2015-02-17 08:17:56	67.5245886648548	-53.1159027219965	4
2015-02-17 09:08:45	67.7398606910893	-53.2146252895622	4
2015-02-17 09:42:40	67.9918483515409	-53.048701926388	2
2015-02-17 10:47:15	67.9580668322743	-53.0915629994192	4
2015-02-17 11:36:22	68.4356245129635	-53.1196594585407	4
2015-02-17 12:10:38	68.3908907301267	-53.312655912709	4
2015-02-17 12:23:43	68.3138147603365	-53.3063915088103	4
2015-02-17 14:08:13	68.4608331921308	-53.778522206806	1
2015-02-17 14:57:30	68.4615004896401	-53.7793124574543	3
2015-02-17 16:06:21	69.0324983708667	-53.8478075818939	4
2015-02-17 16:45:38	68.4757877030009	-53.9049730719338	2
2015-02-17 17:02:23	68.4887565478436	-53.8866820557299	2
2015-02-17 17:31:26	68.4813917721075	-53.8914935399853	2
2015-02-17 18:16:22	68.5605008736595	-53.9019890613361	2
2015-02-17 18:52:03	68.536433487637	-53.9109357663258	3
2015-02-17 19:36:33	68.1423643484259	-53.8689328925025	3
2015-02-17 19:45:55	68.0648236543204	-53.8774787011852	3
2015-02-17 20:16:59	67.8594086653972	-54.0164056805326	3
2015-02-17 21:04:30	67.8878918817986	-54.3210302421214	3
2015-02-17 21:35:29	67.95006110497	-54.4236638736555	3
2015-02-17 21:52:13	67.9824810562898	-54.5113812949988	3
2015-02-17 23:05:42	68.452888181548	-54.8926720514479	1
2015-02-17 23:26:41	68.4637069347185	-54.8994831690669	3
2015-02-18 00:13:37	68.7188348895357	-55.1214422556954	3
2015-02-18 00:16:21	68.7383572922122	-55.1271116207966	3
2015-02-18 00:24:28	68.8319619791066	-55.1268014256375	3
2015-02-18 00:43:32	68.9737729502096	-55.1474975810129	3
2015-02-18 01:24:10	69.2090954026589	-55.2002891181914	3
2015-02-18 02:12:10	69.6090905105657	-55.259696949424	4
2015-02-18 02:27:25	69.5201530656713	-55.3354873924001	4
2015-02-18 02:43:18	69.6577309034504	-55.3735806608434	1
2015-02-18 03:04:38	69.6683163186125	-55.3734711478727	1
2015-02-18 03:09:48	69.6695852555037	-55.3729986914405	1
2015-02-18 03:35:02	69.6752883179216	-55.3651894544018	1
2015-02-18 04:58:02	69.674919496615	-55.361567824546	1
2015-02-18 05:20:02	69.6776396555729	-55.357061509515	4
2015-02-18 05:33:38	69.5551118541213	-55.3990938444075	4
2015-02-18 06:20:01	70.0577498350144	-55.5057915212648	1
2015-02-18 06:54:38	70.0718203778696	-55.5122103751896	3
2015-02-18 07:36:58	70.56257551806	-55.532345042282	3
2015-02-18 07:55:00	70.7209418035771	-55.5907807774646	3
2015-02-18 08:04:13	70.783327416707	-55.6219479148647	3
2015-02-18 08:56:00	71.0903672098423	-55.8149128383681	4
2015-02-18 09:34:53	70.7311475399304	-55.9080674197973	1
2015-02-18 10:04:00	70.7083584956723	-55.9125988535271	3
2015-02-18 10:42:18	70.3878923213271	-56.0069431880733	3
2015-02-18 10:55:38	70.3616675870581	-56.058989636005	3
2015-02-18 11:46:24	70.04743405464	-56.1938521108539	4
2015-02-18 12:22:18	70.1749442703135	-56.2039234511587	1
2015-02-18 14:21:29	70.2065035172572	-56.2034659921178	1
2015-02-18 15:30:50	70.3468815476383	-56.2105189846516	1
2015-02-18 15:48:18	70.349499222517	-56.209968668935	1
2015-02-18 16:01:34	70.3608732529662	-56.2054779006096	1
2015-02-18 17:04:35	70.3681495350536	-56.2029896122398	4
2015-02-18 17:30:12	70.3154383706338	-56.1404169962529	1
2015-02-18 18:08:23	70.3063852158822	-56.1380646911462	4
2015-02-18 18:26:57	70.4512110916654	-56.1821337785995	4
2015-02-18 19:52:36	70.0703754725612	-56.1116908975573	1
2015-02-18 20:04:29	70.0691023882144	-56.1110854523109	1
2015-02-18 20:47:14	70.0324283567186	-56.0826840967604	4
2015-02-18 21:46:28	70.3638054725559	-56.206379473287	2
2015-02-18 22:39:51	70.3495072596208	-56.2026944054397	2
2015-02-18 23:20:21	70.4229260891746	-56.1945966972831	2
2015-02-18 23:58:18	70.4147931800848	-56.1675373343316	2
2015-02-19 00:17:14	70.4256821332153	-56.1753007416759	4
2015-02-19 01:09:52	70.5354744926362	-55.8099987182877	4
2015-02-19 02:08:18	70.6659769080941	-56.1897519699027	1
2015-02-19 03:12:07	70.6648701369089	-56.2052990129413	1
2015-02-19 03:59:55	70.6555456739251	-56.2123029535314	3
2015-02-19 04:21:01	70.4927691595487	-56.2930882877763	3
2015-02-19 05:02:07	70.1733955302016	-56.2569382977975	4
2015-02-19 05:30:03	70.3234970641882	-56.3176509849959	1
2015-02-19 05:41:42	70.3267306817517	-56.3188771832447	1
2015-02-19 06:40:49	70.4389576261135	-56.3528771170773	3
2015-02-19 06:50:49	70.5162271764651	-56.388754482051	1
2015-02-19 07:46:37	70.5428124882155	-56.3948275770803	1
2015-02-19 07:50:44	70.5459490914676	-56.3958331718326	1
2015-02-19 08:29:20	70.5614026587161	-56.4013749364024	3
2015-02-19 09:12:42	70.7890785734839	-56.3714837476424	3
2015-02-19 09:34:51	70.9910123747057	-56.4336236571056	3
2015-02-19 09:49:15	71.1028426707322	-56.4888094158988	3
2015-02-19 10:36:18	71.39297966755	-56.6620767016373	3
2015-02-19 10:57:30	71.5369964982638	-56.6522180874116	3
2015-02-19 11:51:23	72.0682635371985	-56.658082869653	3
2015-02-19 13:29:45	72.8621687920266	-57.1196916336774	4
2015-02-19 14:13:54	72.3720073926884	-57.1137431128929	4
2015-02-19 15:09:35	72.7815845500767	-57.0674669850249	4
2015-02-19 15:11:33	72.7807012710123	-57.0765589699602	2
2015-02-19 15:46:03	72.7805432988951	-57.0700937593667	3
2015-02-19 16:50:16	72.5002517453655	-56.8604549257549	4
2015-02-19 17:10:58	72.7068801674458	-56.8066209906006	1
2015-02-19 18:35:20	72.7421984201659	-56.8084799016946	1
2015-02-19 19:22:45	72.7504434332184	-56.8080910809611	1
2015-02-19 19:45:32	72.7622852329942	-56.8081084879701	4
2015-02-19 19:57:55	72.7789781721814	-56.8635802454196	4
2015-02-19 21:12:56	72.2293186622527	-56.6290939121459	1
2015-02-19 21:25:54	72.2240512696237	-56.6286441254944	4
2015-02-19 22:37:28	72.2242118696136	-56.2241339490066	2
2015-02-19 23:12:36	72.2254046153038	-56.2506400307399	2
2015-02-19 23:31:15	72.2346084063713	-56.2505532496951	2
2015-02-19 23:36:01	72.2367158176516	-56.255016504748	2
2015-02-20 00:28:36	72.1683916125285	-56.2627282982025	2
2015-02-20 01:09:17	72.2105207926838	-56.2639083616555	2
2015-02-20 02:17:06	72.2409621244297	-56.2166666604435	3
2015-02-20 03:26:32	71.8463315297987	-55.874403268699	3
2015-02-20 03:32:57	71.8514542548564	-55.849274777341	3
2015-02-20 04:12:55	71.7671290663518	-55.6457781458356	3
2015-02-20 04:42:30	71.7386506867924	-55.4517080183463	3
2015-02-20 05:37:07	72.0051774445652	-55.3207174717897	3
2015-02-20 05:51:53	72.020005606805	-55.2418820867777	3
2015-02-20 06:11:49	72.1674874198025	-55.1747640998225	3
2015-02-20 06:22:08	72.1884059193098	-55.1262651928686	4
2015-02-20 06:33:59	72.2674031921663	-55.1832097112274	1
2015-02-20 07:16:49	72.272676498465	-55.2176282796824	1
2015-02-20 07:41:40	72.2719650219254	-55.2185569696062	1
2015-02-20 07:42:42	72.2716337021611	-55.2187707418642	1
2015-02-20 08:31:22	72.245600309081	-55.2469948151584	1
2015-02-20 09:00:13	72.2442126577021	-55.2478687410805	3
2015-02-20 09:17:45	72.1527457936367	-55.3206407214983	3
2015-02-20 09:39:40	71.9081665107279	-55.3692300887057	3
2015-02-20 10:44:59	71.3313737325576	-55.7387933353215	1
2015-02-20 11:20:48	71.3074230732527	-55.7572056479509	2
2015-02-20 11:53:23	71.3380347788211	-55.7452440774186	3
2015-02-20 12:36:17	71.5404006091185	-55.4441501564518	3
2015-02-20 14:27:46	71.3538202309909	-55.2089542275519	3
2015-02-20 14:47:11	71.4841310958835	-55.0868593641253	3
2015-02-20 15:39:46	71.9120578550079	-54.978731902453	3
2015-02-20 16:05:14	72.1244888766294	-54.96852848968	3
2015-02-20 17:02:42	72.7414405348758	-54.8292961494712	3
2015-02-20 17:20:30	72.9112332512386	-54.8299755315729	3
2015-02-20 18:19:52	73.2968042048396	-55.154712953643	3
2015-02-20 18:38:22	73.4015260438665	-55.1887167719889	3
2015-02-20 18:50:59	73.4718803406447	-55.2269814152189	3
2015-02-20 19:33:00	73.6808611969716	-55.3046956197787	3
2015-02-20 20:44:38	73.7494184484505	-55.6650400519264	3
2015-02-20 22:10:45	74.1855581385386	-56.064564269629	3
2015-02-20 22:51:20	74.4748010369261	-56.2296512335197	3
2015-02-20 23:18:21	74.670516553061	-56.2787968809123	3
2015-02-21 00:08:18	75.1508464344324	-56.1297710490726	3
2015-02-21 00:23:26	75.3103048146136	-56.141178412896	2
2015-02-21 00:50:15	75.2912642417771	-56.147212044905	3
2015-02-21 00:56:18	75.2870181289041	-56.1621326205591	3
2015-02-21 01:39:16	75.267147988434	-56.3416891648843	3
2015-02-21 01:49:39	75.217252517026	-56.3797548971759	2
2015-02-21 01:58:43	75.2360669502782	-56.377633295282	2
2015-02-21 02:01:42	75.234463501199	-56.3771815991525	3
2015-02-21 02:57:25	75.1694793167563	-56.206272332051	3
2015-02-21 04:00:03	74.6944575037413	-55.9893137994366	3
